# Supplementary material for: Arabidopsis leucine-rich repeat receptor–like kinase NILR1 is required for induction of innate immunity to parasitic nematodes
Source: PLoS Pathog. 2017 Apr 13;13(4):e1006284. doi: 10.1371/journal.ppat.1006284 (PMC5391088; doi:10.1371/journal.ppat.1006284)
Supplement: S1 Data — Root segments from uninfected roots were used as control. Values indictae fold change compared with control. (XLSX) [file ppat.1006284.s002.xlsx]

## Sheet: Sheet1
Probe Id	ATG locus	Biological function	Gene/protein name	log(fold_change)	fold_change	Adj- p value
250798_at	At5g05340	peroxidase	PER52;AT5G05340.1	5.87072	58.5144	0.0126267
252265_at	At3g49620	2-oxoacid-dependent oxidase (din11)	AT3G49620.1	5.75262	53.9151	0.00948385
262325_at	At1g64160	dirigent protein, putative	AT1G64160.1	5.74636	53.6819	0.0416547
253505_at	At4g31970	Cytochrome P450-like protein	CYP82C2	5.73105	53.1152	0.0114738
253060_at	At4g37710	putative protein	AT4G37710.1	5.66897	50.878	0.00277355
245226_at	At3g29970	putative protein	AT3G29970.1	5.66124	50.6061	0.0101345
260406_at	At1g69920	putative glutathione transferase		5.5296	46.193	0.00285565
265482_at	At2g15780	unknown protein	AT2G15780.1	5.45023	43.7203	0.00714748
248333_at	At5g52390	photoassimilate-responsive protein PAR-like protein	AT5G52390.1	5.4286	43.0698	0.00866766
257206_at	At3g16530	putative lectin	AT3G16530.1	5.37754	41.572	0.00186177
265221_s_at	At2g02010	putative glutamate decarboxylase	GAD.c;AT2G02010.1	5.34166	40.5507	0.00286441
260551_at	At2g43510	putative trypsin inhibitor	AT2G43510.1	5.30197	39.4504	0.0139388
260015_at	At1g67980	S-adenosyl-L-methionine:trans-caffeoyl-Coenzyme A 3-O-methyltransferase		4.86911	29.2245	0.0164164
246099_at	At5g20230	blue copper binding protein (bcb)	AT5G20230.1	4.67607	25.5646	0.0097686
249459_at	At5g39580	peroxidase ATP24a	PER62;AT5G39580.1	4.65313	25.1612	0.00281545
261475_at	At1g14550	peroxidase, putative	PER5;AT1G14550.1	4.54763	23.3869	0.00360006
251456_at	At3g60120	beta-glucosidase-like protein	Glu9 ;AT3G60120.1	4.53707	23.2164	0.00377202
261021_at	At1g26380	putative protein	AT1G26380.1	4.52646	23.0463	0.0205232
263539_at	At2g24850	putative tyrosine aminotransferase		4.43515	21.6329	0.00274826
267083_at	At2g41100	calmodulin-like protein	TCH-3;TCH3	4.41196	21.2879	0.00690872
266142_at	At2g39030	unknown protein	AT2G39030.1	4.37876	20.8036	0.00392696
253827_at	At4g28085	unknown protein	AT4G28085.1	4.32382	20.0263	0.00280733
251884_at	At3g54150	embryonic abundant protein -like	AT3G54150.1	4.30345	19.7455	0.00467761
262369_at	At1g73010	unknown protein		4.3019	19.7243	0.00427989
245038_at	At2g26560			4.2512	19.0432	0.0172924
249893_at	At5g22555	putative protein		4.08859	17.0133	0.00284556
258277_at	At3g26830	putative cytochrome P450	PAD 3;CYP71B15;PAD3	4.07164	16.8146	0.00539679
249942_at	At5g22300	Nitrilase 4 (sp|P46011)	AT5G22300.1	4.0685	16.7781	0.00610137
253044_at	At4g37290	unknown protein	AT4G37290.1	4.06343	16.7192	0.00323952
247949_at	At5g57220	cytochrome P450	CYP81F2	4.05857	16.6629	0.0239585
266267_at	At2g29460	putative glutathione S-transferase		4.05104	16.5761	0.00279289
260405_at	At1g69930	glutathione transferase like protein		4.03323	16.3728	0.00285604
250464_at	At5g10040	unknown protein		4.00959	16.1067	0.00684219
256159_at	At1g30135	unknown protein		3.9849	15.8334	0.0106051
267565_at	At2g30750	cytochrome P450 like protein	CYP71A12	3.97357	15.7095	0.0154562
245033_at	At2g26380	putative disease resistance protein	AT2G26380.1	3.92827	15.2239	0.00277782
254977_s_at	At4g10520	putative subtilisin-like protease	AT4G10520.1	3.91962	15.1329	0.00463118
253503_at	At4g31950	cytochrome P450-like protein	CYP82C3	3.90758	15.0072	0.00280617
248316_at	At5g52670	putative protein		3.89012	14.8267	0.00491602
251950_at	At3g53600	zinc finger - like protein	AT3G53600.1	3.81121	14.0375	0.00274958
259197_at	At3g03670	putative peroxidase	PER28;AT3G03670.1	3.78071	13.7438	0.023795
246831_at	At5g26340	hexose transporter - like protein	STP13;AT5G26340.1	3.76159	13.5629	0.00290986
246340_s_at	At3g44860	AtPP -like protein		3.7555	13.5057	0.0162726
257632_at	At3g26190	cytochrome P450, putative	CYP71B21	3.74475	13.4055	0.00802249
257636_at	At3g26200	cytochrome P450 like protein	CYP71B22	3.74333	13.3923	0.00751094
251770_at	At3g55970	leucoanthocyanidin dioxygenase -like protein		3.73333	13.2997	0.00826832
263948_at	At2g35980	similar to harpin-induced protein hin1 from tobacco	YLS9	3.71901	13.1684	0.0027025
261449_at	At1g21120	O-methyltransferase, putative		3.6826	12.8403	0.00607926
250292_at	At5g13220	unknown protein		3.64889	12.5437	0.00478468
245875_at	At1g26240	hypothetical protein	AT1G26240.1	3.61278	12.2337	0.00446473
265260_at	At2g43000	NAM (no apical meristem)-like protein	AT2G43000.1	3.60897	12.2013	0.00535073
256128_at	At1g18140	hypothetical protein	At1g18140	3.60423	12.1613	0.00353484
255786_at	At1g19670	coronatine-induced protein 1	ATCLH1	3.59735	12.1035	0.0100398
261474_at	At1g14540	peroxidase, putative	PER4;AT1G14540.1	3.57701	11.934	0.00286559
246927_s_at	At5g25260	nodulin - like protein		3.56592	11.8426	0.00397322
247215_at	At5g64905	unknown protein		3.51489	11.4311	0.0116147
261215_at	At1g32970	hypothetical protein	AT1G32970.1	3.49232	11.2536	0.00749599
259033_at	At3g09410	putative pectinacetylesterase	AT3G09410.1	3.48323	11.183	0.00393036
251428_at	At3g60140	beta-glucosidase	DIN2	3.46705	11.0583	0.00659218
245662_at	At1g28190	unknown protein		3.43959	10.8498	0.00802371
254396_at	At4g21680	peptide transporter - like protein	At4g21680;AT4G21680.1	3.4302	10.7794	0.00463351
250702_at	At5g06730	peroxidase	PER54;AT5G06730.1	3.42936	10.7731	0.0086562
248327_at	At5g52750	unknown protein		3.40723	10.6091	0.00290071
256376_s_at	At1g66690	hypothetical protein		3.37112	10.3468	0.00416526
245082_at	At2g23270	unknown protein	AT2G23270.1	3.3093	9.91283	0.00486129
266364_at	At2g41230	unknown protein	AT2G41230.1	3.30319	9.87098	0.0141551
257641_s_at	At3g25760	ERD12 protein (ERD12)	AT3G25760.1	3.28257	9.73086	0.0161076
250351_at	At5g12030	heat shock protein 17.6A	AT-HSP17.6A	3.24637	9.48977	0.0135178
264846_at	At2g17850	putative senescence-associated rhodanese protein		3.20493	9.22102	0.00801595
254326_at	At4g22610	unknown protein	AT4G22610.1	3.2034	9.21127	0.00434144
247145_at	At5g65600	receptor protein kinase-like protein	AT5G65600.1	3.18666	9.10501	0.00318884
249333_at	At5g40990	GDSL-motif lipase/hydrolase-like protein	AT5G40990.1	3.17302	9.01935	0.0178973
251176_at	At3g63380	Ca2+-transporting ATPase -like protein	ACA.j;AT3G63380.1	3.15305	8.89534	0.00868545
257536_at	At3g02800	unknown protein	AT3G02800.1	3.10685	8.615	0.00280066
265670_s_at	At2g32210	unknown protein	AT2G32210.1	3.04878	8.27514	0.00626698
266486_at	At2g47950	unknown protein	AT2G47950.1	3.04824	8.27204	0.00858963
262381_at	At1g72900	unknown protein	AT1G72900.1	3.04009	8.22542	0.00488917
245250_at	At4g17490	ethylene responsive element binding factor-like protein	AB013301,AB008316,Z97343,AL161546;AtERF6;AT4G17490.1	3.03429	8.1924	0.0121231
261892_at	At1g80840	transcription factor like protein	AtWRKY40;WRKY40	3.0278	8.15565	0.0399482
248322_at	At5g52760	putative protein		3.00067	8.00373	0.0149247
256319_at	At1g35910	unknown protein	AT1G35910.1	2.98031	7.89158	0.0027284
258002_at	At3g28930	AIG2-like protein	AIG2	2.97873	7.88294	0.00623751
259439_at	At1g01480	1-aminocyclopropane-1-carboxylate synthase (ACC2)		2.96708	7.81952	0.0115254
245041_at	At2g26530	AR781, similar to yeast pheromone receptor	AT2G26530.1	2.96158	7.78975	0.00960013
254331_s_at	At4g22710	cytochrome P450 - like protein	CYP706A2	2.9479	7.71625	0.014857
249586_at	At5g37840	putative protein		2.94545	7.70316	0.00330297
262085_at	At1g56060	hypothetical protein		2.94367	7.69368	0.00391274
265479_at	At2g15760	unknown protein	AT2G15760.1	2.9259	7.59948	0.00570563
257919_at	At3g23250	myb-related transcription factor, putative	AtMYB15;AT3G23250.1	2.90913	7.51167	0.0256727
267024_s_at	At2g34390	putative aquaporin (plasma membrane intrinsic protein)	NIP2;1;AT2G34390.1	2.90899	7.51092	0.00537466
257288_at	At3g29670	anthocyanin 5-aromatic acyltransferase, putative	AT3G29670.1	2.90316	7.48061	0.0178997
249481_at	At5g38900	frnE protein - like		2.88909	7.40801	0.0124365
258100_at	At3g23550	unknown protein	At3g23550;AT3G23550.1	2.88259	7.37471	0.00715001
254575_at	At4g19460	putative protein	AT4G19460.1	2.87642	7.34326	0.00958857
254652_at	At4g18170	DNA binding like protein	AtWRKY28;WRKY28	2.86768	7.2989	0.0170822
258606_at	At3g02840	unknown protein	AT3G02840.1	2.84344	7.17728	0.00984807
251689_at	At3g56500	putative protein	AT3G56500.1	2.8283	7.10238	0.00379698
250646_at	At5g06720	peroxidase (emb|CAA68212.1)	PER53;AT5G06720.1	2.81914	7.05743	0.010066
261899_at	At1g80820	cinnamoyl CoA reductase like protein	CCR2	2.76288	6.7875	0.00313047
260408_at	At1g69880	thioredoxin like protein	AT1G69880.1	2.75837	6.76631	0.0242765
252364_at	At3g48450	hypothetical protein		2.74999	6.72712	0.00320053
247026_at	At5g67080	protein kinase-like protein	MAPKKK19;AT5G67080.1	2.73446	6.6551	0.0101858
249896_at	At5g22530	unknown protein		2.72911	6.63045	0.00472923
249197_at	At5g42380	unknown protein	AT5G42380.1	2.72365	6.60542	0.011701
254200_at	At4g24110	unknown protein		2.72311	6.60296	0.0107848
253298_at	At4g33560	unknown protein	AT4G33560.1	2.71401	6.56141	0.0185466
252131_at	At3g50930	BCS1 protein-like protein	AT3G50930.1	2.70794	6.53387	0.0306622
254163_s_at	At4g24340	unknown protein	AT4G24340.1	2.70529	6.52189	0.0123053
261033_at	At1g17380	unknown protein		2.69558	6.47814	0.0231389
250738_at	At5g05730	anthranilate synthase component I-1 precursor (sp|P32068)	TRP 5	2.69365	6.46947	0.00288809
256321_at	At1g55020	unknown protein		2.685	6.43079	0.013776
248209_at	At5g53990	flavonol 3-O-glucosyltransferase-like protein	AT5G53990.1	2.68396	6.42619	0.0070989
263783_at	At2g46400	putative WRKY-type DNA binding protein	AtWRKY46;WRKY46	2.6756	6.38904	0.0250119
249971_at	At5g19110	dermal glycoprotein - like	AT5G19110.1	2.66431	6.33924	0.00317121
266800_at	At2g22880	hypothetical protein	AT2G22880.1	2.65101	6.28108	0.00653095
252515_at	At3g46230	heat shock protein 17	ATHSP 17.4	2.61595	6.13028	0.0200562
265276_at	At2g28400	unknown protein (At2g28400)	AT2G28400.1	2.61202	6.11358	0.00766396
258395_at	At3g15500	putative jasmonic acid regulatory protein	AtNAC3;ATNAC3	2.61095	6.10907	0.0101933
260978_at	At1g53540	17.6 kDa heat shock protein (AA 1-156)		2.60655	6.09044	0.0280132
259558_at	At1g21230	hypothetical protein	AT1G21230.1	2.59506	6.04214	0.00614233
246270_at	At4g36500	unknown protein (At4g36500)	AT4G36500.1	2.59484	6.04123	0.0107693
253161_at	At4g35770	senescence-associated protein sen1	AT4G35770.1	2.59125	6.02621	0.030301
256781_at	At3g13650	dirigent protein, putative	AT3G13650.1	2.58432	5.99733	0.00659233
266271_at	At2g29440	putative glutathione S-transferase		2.57991	5.97904	0.00402023
246405_at	At1g57630		AT1G57630.1	2.57813	5.97164	0.0136107
261453_at	At1g21130	O-methyltransferase, putative		2.56629	5.92286	0.00610995
265674_at	At2g32190	unknown protein	AT2G32190.1	2.56398	5.91335	0.00279258
266821_at	At2g44840	putative ethylene response element binding protein (EREBP)	AC002388,AtERF13;ethylene responsive element binding factor (EREBP), putative;AT2G44840.1	2.56155	5.90342	0.0215942
245976_at	At5g13080	WRKY-like protein	AtWRKY75;WRKY75	2.53756	5.80608	0.0138765
261394_at	At1g79680	unknown protein	AT1G79680.1	2.53139	5.78127	0.00364649
262383_at	At1g72940	unknown protein	AT1G72940.1	2.52332	5.74904	0.00324063
253416_at	At4g33070	pyruvate decarboxylase-1 (Pdc1)	AT4G33070.1	2.52252	5.74584	0.0132786
255111_at	At4g08780	peroxidase C2 precursor like protein	PER38;AT4G08780.1	2.52214	5.74432	0.0259861
247492_at	At5g61890	putative protein	AB022212,AF370152;AT5G61890.1	2.52205	5.74399	0.0238255
263198_at	At1g53990	hypothetical protein	AT1G53990.1	2.51298	5.70798	0.00620316
259479_at	At1g19020	unknown protein		2.51278	5.70717	0.00452587
258941_at	At3g09940	putative monodehydroascorbate reductase (NADH)	AT3G09940.1	2.50706	5.6846	0.00358908
248358_at	At5g52400	cytochrome P-450-like protein	CYP715A1	2.5065	5.68239	0.00304104
261261_at	At1g26730	unknown protein	AT1G26730.1	2.50369	5.67133	0.00325826
249719_at	At5g35735	unknown protein		2.50242	5.66634	0.00332902
248164_at	At5g54490	unknown protein	AT5G54490.1	2.49345	5.63123	0.00316022
255807_at	At4g10270	probable wound-induced protein	AT4G10270.1	2.48566	5.60092	0.0136245
247940_at	At5g57190	phosphatidylserine decarboxylase	AT5G57190.1	2.47456	5.55796	0.00536587
249747_at	At5g24600	putative protein	AT5G24600.1	2.46384	5.51682	0.00356113
266010_at	At2g37430	putative C2H2-type zinc finger protein	X98672.1,AC005896.2;AT2G37430.1	2.46143	5.50764	0.0105326
254385_s_at	At4g21830	unknown protein		2.45873	5.49731	0.0172824
262382_at	At1g72920	hypothetical protein	AT1G72920.1	2.45814	5.49507	0.00628426
248794_at	At5g47220	ethylene responsive element binding factor 2 (ATERF2) (sp|O80338)	AB008104,AB008105,AC079279,AB018117,AtERF2;AtERF2;AT5G47220.1	2.45048	5.46597	0.0354434
248317_at	At5g52680	unknown protein		2.43592	5.41108	0.0101733
262119_s_at	At1g02930	glutathione S-transferase		2.42355	5.36488	0.00342053
249983_at	At5g18470	unknown protein	AT5G18470.1	2.42134	5.35667	0.0302325
245755_at	At1g35210	unknown protein	AT1G35210.1	2.41718	5.34126	0.00336066
251824_at	At3g55090	ABC transporter - like protein	WBC16;ATWBC16;AT3G55090.1	2.40876	5.31019	0.00308594
250014_at	At5g17990	anthranilate phosphoribosyltransferase, chloroplast precursor (sp|Q02166)	TRP 1	2.40761	5.30593	0.00269542
255753_at	At1g18570	unknown protein	AtMYB51;AT1G18570.1	2.40643	5.30162	0.0122036
245209_at	At5g12340	putative protein	AT5G12340.1	2.3941	5.25649	0.003272
258377_at	At3g17690	hypothetical protein	CNGC19;ATCNGC19;CNGC-like.s;AT3G17690.1	2.39335	5.25376	0.0104246
261216_at	At1g33030	putative protein		2.39266	5.25125	0.00715674
245254_at	At4g14680	ATP-sulfurylase	APS3	2.38939	5.23935	0.00446974
258975_at	At3g01970	putative WRKY-like transcriptional regulator protein	AtWRKY45;WRKY45	2.37892	5.20147	0.0393933
256499_at	At1g36640	hypothetical protein	AT1G36640.1	2.37331	5.18129	0.0102372
263807_at	At2g04400	indole-3-glycerol phosphate synthase like protein		2.36489	5.15115	0.00352783
247205_at	At5g64890	unknown protein		2.36012	5.13412	0.00329067
263800_at	At2g24600	unknown protein		2.35718	5.12368	0.0122193
259921_at	At1g72540	putative protein kinase	AT1G72540.1	2.35691	5.12272	0.00359995
258338_at	At3g16150	putative L-asparaginase	AT3G16150.1	2.35047	5.09992	0.0129182
245173_at	At2g47520	putative AP2 domain transcription factor	AC002535;AT2G47520.1	2.34703	5.08777	0.00277961
252133_at	At3g50900	unknown protein		2.34616	5.08469	0.00710424
261005_at	At1g26420	hypothetical protein	AT1G26420.1	2.34553	5.08247	0.00350508
251971_at	At3g53160	glucosyltransferase - like protein	AT3G53160.1	2.3356	5.04762	0.0180048
265572_at	At2g28210	putative carbonic anhydrase	AT2G28210.1	2.33537	5.04682	0.00283097
250149_at	At5g14700	cinnamoyl CoA reductase - like protein		2.32488	5.01023	0.00887095
266167_at	At2g38860	unknown protein	AT2G38860.1	2.3243	5.00823	0.00283831
260394_at	At1g74080	putative transcription factor	AtMYB122;AT1G74080.1	2.32034	4.9945	0.00284014
245252_at	At4g17500	ethylene responsive element binding factor 1 (frameshift !)	AtERF1;AT4G17500.1	2.31342	4.9706	0.015513
266983_at	At2g39400	phospholipase like protein	AT2G39400.1	2.30463	4.9404	0.00336368
251401_at	At3g60270	stellacyanin (uclacyanin 3) - like predicted GPI-anchored protein	AT3G60270.1	2.30047	4.92617	0.0124328
249817_at	At5g23820	putative protein	AT5G23820.1	2.29891	4.92085	0.00378307
252746_at	At3g43190	sucrose synthase like protein	AT3G43190.1	2.28802	4.88385	0.00608444
257061_at	At3g18250	hypothetical protein		2.28194	4.86333	0.00713811
256300_at	At1g69490	putative protein	NAP	2.27208	4.83018	0.022946
259879_at	At1g76650	calmodulin like protein	AT1G76650.1	2.25305	4.76691	0.0342907
253666_at	At4g30270	xyloglucan endo-1,4-beta-D-glucanase precursor	XTH24;MERI-R;AT4G30270.1	2.25259	4.76536	0.00571272
251847_at	At3g54640	tryptophan synthase alpha chain	TRP 3	2.24711	4.7473	0.00278914
260541_at	At2g43530	putative trypsin inhibitor	AT2G43530.1	2.23902	4.72076	0.0123279
266299_at	At2g29450	glutathione S-transferase	GST	2.23621	4.71158	0.0141014
261684_at	At1g47400	hypothetical protein		2.22988	4.69095	0.0185376
265008_at	At1g61560		ATMLO6	2.22575	4.67753	0.00334415
254042_at	At4g25810	xyloglucan endo-1,4-beta-D-glucanase (XTR-6)	XTH23;AT4G25810.1	2.2222	4.66604	0.0196492
253573_at	At4g31020	unknown protein	AT4G31020.1	2.22016	4.65946	0.00407697
249046_at	At5g44400	berberine bridge enzyme	AT5G44400.1	2.21353	4.63809	0.0253596
245151_at	At2g47550	unknown protein		2.21316	4.63689	0.00802687
254292_at	At4g23030	putative protein	At4g23030	2.20566	4.61284	0.0118288
247864_s_at	At5g57890	anthranilate synthase beta chain	AT5G57890.1	2.20492	4.61049	0.00297927
254150_at	At4g24350	putative protein	AT4G24350.1	2.20396	4.60743	0.0439952
258287_at	At3g15990	putative sulfate transporter	At3g15990;AT3G15990.1	2.19303	4.57266	0.0107257
263403_at	At2g04040	hypothetical protein	At2g04040	2.18798	4.55668	0.0117175
265796_at	At2g35730	hypothetical protein	AT2G35730.1	2.18709	4.55386	0.0197721
256017_at	At1g19180	unknown protein		2.18592	4.55016	0.0203054
264433_at	At1g61810	hypothetical protein	Glu3;AT1G61810.1	2.18554	4.54896	0.00841104
266168_at	At2g38870	protease inhibitor like protein	AT2G38870.1	2.18518	4.54784	0.00286825
245528_at	At4g15530	pyruvate,orthophosphate dikinase	AT4G15530.1	2.18283	4.54044	0.00684126
247913_at	At5g57510	unknown protein	AT5G57510.1	2.17313	4.51	0.0240023
258947_at	At3g01830	unknown protein	AT3G01830.1	2.17261	4.50837	0.0364275
267411_at	At2g34930	putative disease resistance protein	AT2G34930.1	2.16678	4.49021	0.00492476
251028_at	At5g02230	unknown protein	AT5G02230.1	2.16639	4.48898	0.00337319
252014_at	At3g52870	unknown protein		2.16215	4.4758	0.0103968
251774_at	At3g55840	nematode resistance protein-like protein		2.15202	4.44449	0.0105567
266270_at	At2g29470	glutathione S-transferase like protein		2.13988	4.40725	0.0212675
256299_at	At1g69530	expansin-like protein	EXP1;AT-EXP1	2.12875	4.37337	0.0157284
251790_at	At3g55470	elicitor responsive/phloem -like protein		2.12713	4.36849	0.013114
260239_at	At1g74360	putative receptor protein kinase (At1g74360)	AT1G74360.1	2.1187	4.34301	0.00533547
251507_at	At3g59080	unknown protein	AT3G59080.1	2.11253	4.3245	0.0123273
253414_at	At4g33050	putative protein		2.1103	4.31782	0.00315523
260399_at	At1g72520	putative lipoxygenase		2.10634	4.30599	0.0101421
252114_at	At3g51450	mucin -like protein	AT3G51450.1	2.09826	4.28194	0.00316012
245840_at	At1g58420	unknown protein	AT1G58420.1	2.09792	4.28092	0.00976269
249941_at	At5g22270	unknown protein	AT5G22270.1	2.08608	4.24592	0.0138754
257540_at	At3g21520	unknown protein		2.08089	4.23067	0.00707423
265062_at	At1g61550		AT1G61550.1	2.07854	4.2238	0.00329538
246858_at	At5g25930	receptor-like protein kinase - like	AT5G25930.1	2.07473	4.21266	0.00275679
245531_at	At4g15100	hydroxynitrile lyase like protein	AT4G15100.1	2.07442	4.21174	0.0100502
253271_s_at	At4g34210	kinetochore (SKP1p) - like protein	AT4G34210.1	2.06683	4.18966	0.00577445
256366_at	At1g66880	wall-associated kinase, putative	AT1G66880.1	2.0627	4.17766	0.00313946
254926_at	At4g11280	ACC synthase (AtACS-6)		2.05692	4.16096	0.0319027
252421_at	At3g47540	endochitinase-like protein	AT3G47540.1	2.05596	4.15821	0.00281028
252739_at	At3g43250	putative protein		2.05471	4.1546	0.0218477
260804_at	At1g78410			2.05228	4.14762	0.00991572
254660_at	At4g18250	receptor serine/threonine kinase-like protein	AT4G18250.1	2.0408	4.11475	0.00696673
254014_at	At4g26120	NPR1 like protein	AT4G26120.1	2.02313	4.06464	0.00742621
265170_at	At1g23730	putative carbonic anhydrase	AT1G23730.1	2.02166	4.0605	0.00541771
246228_at	At4g36430	peroxidase like protein	PER49;AT4G36430.1	2.02163	4.06041	0.00880291
245765_at	At1g33600	hypothetical protein	AT1G33600.1	2.02104	4.05877	0.0144252
255599_at	At4g01010	cyclic nucleotide gated channel (CNGC4) like protein	CNGC13;ATCNGC13;CNGC-like.l;AT4G01010.1	2.01621	4.04519	0.00934444
265501_at	At2g15490	putative glucosyltransferase	AT2G15490.1	2.01437	4.04005	0.0123
253898_s_at	At4g27070	tryptophan synthase beta-subunit (TSB2)	TSB2	2.01408	4.03923	0.00350288
250793_at	At5g05600	leucoanthocyanidin dioxygenase-like protein		2.01032	4.02873	0.00358918
266469_at	At2g31180	putative transcription factor (MYB14)	AtMYB14;AT2G31180.1	2.00888	4.0247	0.00864617
254898_at	At4g11480	serine/threonine kinase-like protein	AT4G11480.1	2.00535	4.01486	0.0109177
249675_at	At5g35940	putative protein	AT5G35940.1	1.99489	3.98587	0.0161259
266000_at	At2g24180	putative cytochrome P450	CYP71B6	1.99464	3.98516	0.00414106
250670_at	At5g06860	polygalacturonase inhibiting protein 1; PGIP1 (gb|AAF69827.1)	AT5G06860.1	1.99397	3.98333	0.00677185
265327_at	At2g18210	unknown protein	AT2G18210.1	1.99248	3.97921	0.0436353
246988_at	At5g67340	putative protein	AtPUB2	1.98837	3.96788	0.00285571
259866_at	At1g76640	putative calmodulin	AT1G76640.1	1.9824	3.95151	0.0359161
249417_at	At5g39670	calcium-binding protein - like	AT5G39670.1	1.98138	3.94871	0.00736608
261518_at	At1g71695	peroxidase ATP4a	PER12;AT1G71695.1	1.98117	3.94812	0.0198057
259400_at	At1g17750	hypothetical protein	AT1G17750.1	1.98031	3.94579	0.00682177
258063_at	At3g14620	putative cytochrome P450	CYP72A8	1.97269	3.92498	0.0150756
264960_at	At1g76930	extensin	AT1G76930.1	1.9703	3.9185	0.00754417
265723_at	At2g32140	putative disease resistance protein	AT2G32140.1	1.9701	3.91794	0.00541184
259552_at	At1g21320	hypothetical protein		1.96276	3.89808	0.0198368
260741_at	At1g15045	unknown protein		1.96018	3.89111	0.022592
251400_at	At3g60420	unknown protein		1.95247	3.87037	0.0101464
245768_at	At1g33590	unknown protein	AT1G33590.1	1.95026	3.86445	0.00692918
264953_at	At1g77120	alcohol dehydrogenase	ADH 1;AT1G77120.1	1.94614	3.85343	0.0179951
259550_at	At1g35230	arabinogalactan-protein AGP5	AT1G35230.1	1.94516	3.8508	0.0132933
246620_at	At5g36220	cytochrome P450 monooxygenase (CYP91A1)	CYP81D1	1.94354	3.84647	0.00667578
254571_at	At4g19370	hypothetical protein	AT4G19370.1	1.92498	3.79731	0.00474442
249835_s_at	At5g23510	putative protein		1.91879	3.78106	0.00393064
264280_at	At1g61820	hypothetical protein	Glu25;AT1G61820.1	1.91836	3.77993	0.00690252
260869_at	At1g43800	stearoyl acyl carrier protein desaturase, putative	AT1G43800.1	1.91388	3.76822	0.0161237
262911_s_at	At1g59860	unknown protein		1.90819	3.75337	0.00274966
247487_at	At5g62150	putative protein	AT5G62150.1	1.90278	3.73934	0.00396262
252533_at	At3g46110	unknown protein	AT3G46110.1	1.90277	3.73931	0.018862
246744_at	At5g27760	unknown protein		1.9021	3.73756	0.00498417
256178_s_at	At1g51780	hypothetical protein	AT1G51780.1	1.90192	3.73711	0.00829198
266658_at	At2g25735	unknown protein	AT2G25735.1	1.88568	3.69527	0.00757792
249101_at	At5g43580	unknown protein	AT5G43580.1	1.88431	3.69177	0.0128406
257918_at	At3g23230	ethylene responsive element binding protein, putative	ethylene response factor, putative;AT3G23230.1	1.88306	3.68857	0.0102912
249773_at	At5g24140	squalene monooxygenase 2 (squalene epoxidase 2) (SE 2) (sp|O65403)	SE2;AT5G24140.1	1.88249	3.6871	0.00438433
253819_at	At4g28350	receptor protein kinase like protein	AT4G28350.1	1.87299	3.66292	0.0147099
245296_at	At4g16370	isp4 like protein	OPT 3;AtOPT3;ATOPT3	1.86205	3.63523	0.0157827
247208_at	At5g64870	nodulin-like		1.86138	3.63356	0.00649198
254432_at	At4g20830	reticuline oxidase -like protein	AT4G20830.1	1.85044	3.60609	0.00933984
250633_at	At5g07460	peptide methionine sulfoxide reductase-like protein	AT5G07460.1	1.85041	3.60602	0.00511899
260975_at	At1g53430	receptor-like serine/threonine kinase, putative	AT1G53430.1	1.84931	3.60329	0.0159693
254231_at	At4g23810	putative protein	AtWRKY53;WRKY29	1.84222	3.58561	0.0433641
266017_at	At2g18690	unknown protein		1.83774	3.5745	0.00484794
267229_s_at	At2g44070	putative translation initiation factor eIF-2B delta subunit	AteIF2B-D2;AT2G44070.1	1.83635	3.57106	0.00299781
254975_at	At4g10500	putative Fe(II)/ascorbate oxidase	AT4G10500.1	1.83063	3.55692	0.0489494
256442_at	At3g10930	unknown protein	AT3G10930.1	1.82646	3.54666	0.0456808
259685_at	At1g63090	unknown protein	AT1G63090.1	1.81908	3.52857	0.003294
245244_at	At1g44350	IAA-amino acid hydrolase (At1g44350)	AT1G44350.1	1.81626	3.52167	0.00269923
258623_at	At3g02790	unknown protein	AT3G02790.1	1.8146	3.51761	0.00620027
260556_at	At2g43620	putative endochitinase	AT2G43620.1	1.81378	3.51563	0.00264535
245363_at	At4g15120	unknown protein	AT4G15120.1	1.80937	3.50489	0.00272444
252338_at	At3g48890	putative progesterone-binding protein homolog Atmp2	AT3G48890.1	1.80497	3.49422	0.00277077
265920_s_at	At2g15120	unknown protein	AT2G15120.1	1.80384	3.49148	0.00721472
246333_at	At3g44840	proteinkinase AtPP -like protein		1.80269	3.4887	0.0123457
255595_at	At4g01700	putative chitinase	AT4G01700.1	1.80221	3.48753	0.00522638
257947_at	At3g21720	putative isocitrate lyase	AT3G21720.1	1.79842	3.47839	0.017706
267573_at	At2g30670	putative tropinone reductase	AT2G30670.1	1.79618	3.47299	0.0208894
250662_at	At5g07010	steroid sulfotransferase-like protein	AT5G07010.1	1.79158	3.46193	0.0207257
262616_at	At1g06620	oxidoreductase, putative		1.79144	3.46161	0.0117177
247922_at	At5g57500	unknown protein	AT5G57500.1	1.79112	3.46083	0.0252956
252437_at	At3g47380	putative protein	AT3G47380.1	1.77634	3.42557	0.0124394
263063_s_at	At2g18140	putative peroxidase	PER14;AT2G18140.1	1.77418	3.42044	0.0193949
264083_at	At2g31230	ethylene reponse factor-like AP2 domain transcription factor	AC006593,AtERF15;ethylene response factor, putative;AT2G31230.1	1.77348	3.41877	0.0162429
260429_at	At1g72450	unknown protein		1.766	3.4011	0.0184069
247727_at	At5g59490	putative ripening-related protein - like	AT5G59490.1	1.76335	3.39485	0.0290141
253684_at	At4g29690	nucleotide pyrophosphatase - like protein	AT4G29690.1	1.76272	3.39337	0.00884619
245706_at	At5g04300	putative protein		1.7611	3.38957	0.00788379
257644_at	At3g25780	unknown protein	AT3G25780.1	1.75596	3.37751	0.00493021
261443_at	At1g28480	putative protein		1.75474	3.37466	0.0078813
251336_at	At3g61190	BON1-associated protein 1 (BAP1)		1.7427	3.34661	0.0246957
245928_s_at	At5g24780	vegetative storage protein Vsp1	VSP1;AT5G24780.1	1.73556	3.33009	0.0225764
265853_at	At2g42360	putative RING zinc finger protein		1.73085	3.31924	0.0172802
252827_at	At4g39950	cytochrome P450 like protein	CYP79B2	1.72853	3.31389	0.00323139
247293_at	At5g64510	putative protein		1.72721	3.31086	0.0210208
256989_at	At3g28580	putative protein	AT3G28580.1	1.72324	3.30178	0.0389255
267300_at	At2g30140	putative glucosyltransferase	AT2G30140.1	1.7181	3.29003	0.00829095
249812_at	At5g23830	unknown protein	AT5G23830.1	1.71312	3.27869	0.00716983
267028_at	At2g38470	putative WRKY-type DNA binding protein	AtWRKY33;WRKY33	1.70461	3.2594	0.0131722
250455_at	At5g09980	unknown protein	AT5G09980.1	1.70307	3.25592	0.0348203
256308_s_at	At1g30410	hypothetical protein	MRP13;ATMRP13	1.70269	3.25508	0.00887803
254521_at	At5g44810	putative protein		1.70234	3.25428	0.0111922
261648_at	At1g27730	putative salt-tolerance zinc finger protein	X98671.1,X95573.1, AC012375.3;AT1G27730.1	1.70163	3.25268	0.0361563
251769_at	At3g55950	receptor kinase - like protein	AT3G55950.1	1.70094	3.25113	0.0291335
258930_at	At3g10040	unknown protein	AT3G10040.1	1.69925	3.24732	0.0230516
265841_at	At2g35710	glycogenin like protein	AT2G35710.1	1.69805	3.24461	0.00682143
260472_at	At1g10990	hypothetical protein		1.68448	3.21424	0.0039615
262118_at	At1g02850	Similar to beta-glucosidases (At1g02850)	Glu5;AT1G02850.1	1.68164	3.20793	0.0138723
254408_at	At4g21390	serine/threonine kinase - like protein	AT4G21390.1	1.68007	3.20444	0.0102996
253046_at	At4g37370	cytochrome P450 - like protein	CYP81D8	1.67301	3.1888	0.0116934
246485_at	At5g16080	unknown protein	AT5G16080.1	1.665	3.17114	0.00863798
247213_at	At5g64900	unknown protein		1.66462	3.17031	0.0039579
267548_at	At2g32660	disease resistance like protein	AT2G32660.1	1.66299	3.16672	0.0073414
254380_at	At4g21865			1.66109	3.16255	0.00657691
249208_at	At5g42650	allene oxide synthase (emb|CAA73184.1)	DDE2;AOS;CYP74A	1.66103	3.16243	0.00271604
246145_at	At5g19880	peroxidase	PER58;AT5G19880.1	1.65883	3.1576	0.0159169
245866_s_at	At1g57990	putative protein	At1g57990;AT1G57990.1	1.65861	3.15713	0.00536347
251984_at	At3g53260	phenylalanine ammonia-lyase		1.65711	3.15383	0.00615877
251482_s_at	At3g59740	receptor lectin kinase 3	AT3G59740.1	1.6536	3.14618	0.00528612
264469_at	At1g67100	putative protein	ASL37;LBD40;AT1G67100.1	1.65247	3.14372	0.0174829
251248_at	At3g62150	P-glycoprotein-like proetin	MDR17;ATMDR17;AT3G62150.1	1.64365	3.12456	0.0170064
265632_at	At2g14290	Unknown protein (At2g14290; T1O16.12)		1.64301	3.12317	0.0100792
249393_at	At5g40170	disease resistance - like protein	AT5G40170.1	1.63929	3.11512	0.00527065
252906_at	At4g39640	gamma-glutamyltransferase like protein	AT4G39640.1	1.63648	3.10906	0.0131358
257185_at	At3g13100	ABC transporter, putative	MRP7;ATMRP7	1.63211	3.09966	0.00406359
250443_at	At5g10520	Pto kinase interactor - like protein	AT5G10520.1	1.62707	3.08884	0.0434003
260974_at	At1g53440	receptor-like serine/threonine kinase, putative	AT1G53440.1	1.6255	3.0855	0.0140118
245533_at	At4g15130	CTP:phosphorylcholine cytidylyltransferase (AtCCT2)	AT4G15130.1	1.625	3.08441	0.00793309
255344_s_at	At4g04540	putative receptor-like protein kinase	AT4G04540.1	1.62449	3.08333	0.00278143
250695_at	At5g06740	lectin-like protein kinase	AT5G06740.1	1.62249	3.07905	0.00537832
261037_at	At1g17420	lipoxygenase		1.62135	3.07664	0.00688595
248618_at	At5g49620	myb-related transcription factor	AtMYB78;AT5G49620.1	1.61969	3.07309	0.0185667
254158_at	At4g24380	unknown protein	AT4G24380.1	1.61916	3.07196	0.0257921
253828_at	At4g27970	unknown protein	At4g27970;AT4G27970.1	1.61128	3.05523	0.00339785
258487_at	At3g02550	unknown protein	ASL38;LBD41	1.60934	3.05112	0.0100789
247240_at	At5g64660	unknown protein	AtPUB27	1.6055	3.043	0.0048749
256576_at	At3g28210	zinc finger protein (PMZ), putative	AT3G28210.1	1.60244	3.03657	0.0093289
250248_at	At5g13740	transporter-like protein	AT5G13740.1	1.59587	3.02276	0.00268168
247071_at	At5g66640	putative protein	AT5G66640.1	1.59251	3.01574	0.0105853
261450_s_at	At1g21110	O-methyltransferase like protein		1.59235	3.0154	0.0202903
256526_at	At1g66090	unknown protein	AT1G66090.1	1.59122	3.01303	0.00530897
250287_at	At5g13330	putative protein	AL163491;AT5G13330.1	1.57608	2.98159	0.0131485
245642_at	At1g25275		AT1G25275.1	1.5746	2.97852	0.0225885
256306_at	At1g30370	hypothetical protein	AT1G30370.1	1.57386	2.977	0.0067431
264119_at	At1g79180	putative transcription factor (MYB63)	AtMYB63;AT1G79180.1	1.57203	2.97323	0.0327577
260656_at	At1g19380	hypothetical protein		1.56983	2.9687	0.0118208
262772_at	At1g13210	puative calcium-transporting ATPase	ALA11;ACA.l;AT1G13210.1	1.56587	2.96056	0.0114838
264718_at	At1g70130	hypothetical protein	AT1G70130.1	1.56556	2.95992	0.00293989
257517_at	At3g16330	unknown protein		1.56425	2.95724	0.02496
253628_at	At4g30280	xyloglucan endo-1,4-beta-D-glucanase-like protein	XTH18;AT4G30280.1	1.56378	2.95628	0.0177774
254907_at	At4g11190	putative disease resistance response protein	AT4G11190.1	1.56235	2.95335	0.0449294
259655_at	At1g55210	unknown protein	AT1G55210.1	1.55981	2.94814	0.0174182
253057_at	At4g37670	putative protein	AT4G37670.1	1.55843	2.94532	0.00957451
245463_at	At4g17030	allergen like protein	AT-EXPR	1.55174	2.93171	0.028979
248154_at	At5g54400	putative protein	AT5G54400.1	1.55081	2.92982	0.00442761
248332_at	At5g52640	heat-shock protein	AT5G52640.1	1.54902	2.92618	0.0187683
251649_at	At3g57330	Ca2+-transporting ATPase-like protein	ACA.c;AT3G57330.1	1.54384	2.9157	0.00853518
253173_at	At4g35110	unknown protein		1.54328	2.91456	0.00715757
245329_at	At4g14365	C3HC4-type zinc finger ankyrin repeat protein - like		1.54019	2.90832	0.0279958
262844_at	At1g14890	unknown protein	AT1G14890.1	1.53995	2.90784	0.0115591
263096_at	At2g16060	class 1 non-symbiotic hemoglobin (AHB1)	AHB1	1.53931	2.90655	0.0153658
252900_at	At4g39540	shikimate kinase - like protein		1.53509	2.89807	0.0149836
260261_at	At1g68450	unknown protein	AT1G68450.1	1.53374	2.89536	0.00644873
246293_at	At3g56710	SigA binding protein	AT3G56710	1.53138	2.89062	0.011514
249188_at	At5g42830	N-hydroxycinnamoyl/benzoyltransferase-like protein		1.53138	2.89062	0.0131129
248686_at	At5g48540	33 kDa secretory protein-like	AT5G48540.1	1.52758	2.88302	0.00808769
249467_at	At5g39610	NAM / CUC2 - like protein	AT5G39610.1	1.5246	2.87708	0.0182883
248719_at	At5g47910	respiratory burst oxidase protein	RbohD	1.51966	2.86724	0.00828712
245193_at	At1g67810	putative protein	AT1G67810.1	1.51774	2.86343	0.0189126
252652_at	At3g44720	putative chloroplast prephenate dehydratase	AT3G44720.1	1.51269	2.85342	0.00586139
246238_at	At4g36670	sugar transporter like protein	At4g36670;AT4G36670.1	1.50568	2.83958	0.0216333
266294_at	At2g29500	putative small heat shock protein	AT2G29500.1	1.50287	2.83407	0.00809839
261006_at	At1g26410	unknown protein		1.5011	2.83058	0.038542
249384_at	At5g39890	unknown protein		1.50039	2.82919	0.00958991
262303_at	At1g70920	hypothetical protein	AT1G70920.1	1.49888	2.82623	0.0128661
250296_at	At5g12020	heat shock protein 17.6-II		1.49756	2.82365	0.0192154
254321_at	At4g22590	trehalose-6-phosphate phosphatase - like protein	AT4G22590.1	1.49536	2.81934	0.0303426
245708_at	At5g04310	pectate lyase-like protein	AT5G04310.1	1.4953	2.81922	0.0103165
252334_at	At3g48850	mitochondrial phosphate transporter	At3g48850;AT3G48850.1	1.49491	2.81847	0.00275536
253140_at	At4g35480	RING-H2 finger protein RHA3b		1.49483	2.81832	0.0167284
264757_at	At1g61360	S-like receptor protein kinase; member of gene cluster; similar to EST gb|T41816	AT1G61360.1	1.4938	2.8163	0.00340103
266828_at	At2g22930	putative flavonol 3-O-glucosyltransferase	AT2G22930.1	1.49328	2.81529	0.0158638
264929_at	At1g60730	unknown protein	At1g60730	1.49005	2.80898	0.0172677
251218_at	At3g62410	CP12 protein precursor-like protein	AT3G62410.1	1.48074	2.79092	0.0330646
253203_at	At4g34710	arginine decarboxylase (spe2)	ADC2	1.47071	2.77158	0.00321465
256046_at	At1g07135	predicted GPI-anchored protein	AT1G07135.1	1.47018	2.77057	0.00934143
247177_at	At5g65300	unknown protein	AT5G65300.1	1.46578	2.76212	0.00881374
245034_at	At2g26390	putative serpin	AT2G26390.1	1.46464	2.75995	0.00680097
248199_at	At5g54170	membrane related protein-like	AT5G54170.1	1.4634	2.75757	0.00279006
265948_at	At2g19590	1-aminocyclopropane-1-carboxylate oxidase		1.46314	2.75708	0.0161188
257927_at	At3g23240	ethylene response factor 1	ERF1;AT3G23240.1	1.46184	2.75459	0.0256614
266965_at	At2g39510	nodulin-like protein	At2g39510;AT2G39510.1	1.45682	2.74503	0.0469547
253874_at	At4g27450	unknown protein		1.45549	2.74249	0.0198602
247228_at	At5g65140	trehalose-6-phosphate phosphatase	AT5G65140.1	1.45242	2.73667	0.0148458
263429_at	At2g22250	putative aspartate aminotransferase	AT2G22250.1	1.45228	2.73641	0.00508098
249918_at	At5g19240	unknown protein	AT5G19240.1	1.45184	2.73557	0.0154568
263182_at	At1g05575	unknown protein	AT1G05575.1	1.45128	2.7345	0.0349077
246821_at	At5g26920	calmodulin-binding - like protein	ACBP60-like.g;AT5G26920.1	1.45115	2.73426	0.0452238
253606_at	At4g30530	unknown protein	AT4G30530.1	1.45092	2.73382	0.00278111
260225_at	At1g74590	glutathione S-transferase like protein		1.44633	2.72514	0.0101673
252921_at	At4g39030	enhanced disease susceptibility 5 gene (EDS5)	EDS5;EDS 5;At4g39030;AT4G39030.1	1.4462	2.72489	0.013644
261933_at	At1g22410	Putative phospho-2-dehydro-3-deoxyheptonate aldolase 1 precursor		1.44357	2.71993	0.00276856
264648_at	At1g09080	putative luminal binding protein		1.43567	2.70508	0.0154328
262930_at	At1g65690	unknown protein	AT1G65690.1	1.43549	2.70475	0.00887915
252831_at	At4g39980	2-dehydro-3-deoxyphosphoheptonate aldolase	DHS1	1.43477	2.70339	0.00355131
265668_at	At2g32020	putative alanine acetyl transferase	AT2G32020.1	1.42998	2.69443	0.00474022
267496_at	At2g30550	lipase like protein	AT2G30550.1	1.42929	2.69315	0.017021
249337_at	At5g41080	putative protein	AT5G41080.1	1.42861	2.69187	0.0260506
264645_at	At1g08940	unknown protein	AT1G08940.1	1.42423	2.68372	0.00267001
255773_at	At1g18590	unknown protein	AT1G18590.1	1.42306	2.68153	0.00394071
252876_at	At4g39970	putative protein	AT4G39970.1	1.42019	2.67621	0.00348984
250920_at	At5g03390	unknown protein	AT5G03390.1	1.41764	2.67149	0.0039086
253277_at	At4g34230	cinnamyl alcohol dehydrogenase like protein		1.41726	2.67078	0.00446397
251480_at	At3g59710	putative protein	AT3G59710.1	1.41612	2.66867	0.00334329
261459_at	At1g21100	O-methyltransferase, putative		1.4158	2.66807	0.0146319
260847_s_at	At1g17290	alanine aminotransferase (ALAAT1)	AT1G17290.1	1.41548	2.66749	0.00272708
261242_at	At1g32960	hypothetical protein	AT1G32960.1	1.40861	2.65482	0.00955166
253796_at	At4g28460	hypothetical protein	AT4G28460.1	1.40406	2.64645	0.0104264
246777_at	At5g27420	RING-H2 zinc finger protein-like	AT5G27420.1	1.40255	2.64369	0.0183996
247655_at	At5g59820	zinc finger protein Zat12	X98674.1;AT5G59820.1	1.40194	2.64256	0.00396312
245447_at	At4g16820	triacylglycerol lipase like protein	AT4G16820.1	1.40028	2.63953	0.00787728
263558_at	At2g16380	putative phosphatidylinositol/phosphatidylcholine transfer protein		1.39288	2.62602	0.00762997
250493_at	At5g09800	putative protein	AtPUB28	1.39266	2.62563	0.0129246
252939_at	At4g39230	NAD(P)H oxidoreductase, isoflavone reductase - like protein		1.39133	2.6232	0.00885463
266287_at	At2g29150	pseudogene	AT2G29150.1	1.3911	2.62279	0.0474648
254256_at	At4g23180	receptor-like protein kinase 4 (RLK4)	AT4G23180.1	1.38801	2.61717	0.00682529
260833_at	At1g06800	lipase, putative	AT1G06800.1	1.38681	2.615	0.0148969
246108_at	At5g28630	unknown protein		1.38589	2.61334	0.0371145
263919_at	At2g36470	unknown protein		1.3834	2.60882	0.00965686
267537_at	At2g41880	guanylate kinase (GK-1)	GK-1	1.38224	2.60673	0.0225249
256756_at	At3g25610	ATPase II, putative	ALA10;AT3G25610.1	1.38211	2.6065	0.00527576
262374_s_at	At1g72930	putative protein	AT1G72930.1	1.38102	2.60453	0.0205016
250267_at	At5g12930	putative protein	AT5G12930.1	1.37855	2.60008	0.0031954
262832_s_at	At1g14870	unknown protein		1.37682	2.59696	0.0112563
264130_at	At1g79160	unknown protein		1.37679	2.59691	0.00593406
265385_at	At2g20900	putative diacylglycerol kinase	AT2G20900.1	1.37367	2.5913	0.023353
261748_at	At1g76070	unknown protein	AT1G76070.1	1.36849	2.58201	0.00855993
249364_at	At5g40590	putative protein	AT5G40590.1	1.36834	2.58173	0.0112974
257153_at	At3g27220	unknown protein	AT3G27220.1	1.36601	2.57757	0.0123109
253987_at	At4g26270	putative pyrophosphate-dependent phosphofructo-1-kinase	AT4G26270.1	1.36053	2.56779	0.00651004
263120_at	At1g78490	putative protein	CYP708A3	1.35837	2.56396	0.0240064
262360_at	At1g73080	unknown protein	AT1G73080.1	1.35782	2.56297	0.00360253
258108_at	At3g23570	unknown protein	AT3G23570.1	1.35634	2.56035	0.00857566
254784_at	At4g12720	growth factor like protein		1.35615	2.56001	0.0130011
245832_at	At1g48850	unknown protein		1.35585	2.55947	0.00718926
260387_at	At1g74100	putative flavonol sulfotransferase	AT1G74100.1	1.35557	2.55898	0.00706988
253162_at	At4g35630	phosphoserine aminotransferase	AT4G35630.1	1.35315	2.5547	0.00268865
262731_at	At1g16420	hypothetical protein		1.35305	2.55452	0.0172289
252870_at	At4g39940	adenosine-5'-phosphosulfate-kinase	AT4G39940.1	1.34993	2.54899	0.00405454
266273_at	At2g29410	putative zinc transporter	AtMTPb1;ATMTPb1;MTPB1	1.34982	2.5488	0.0249671
262507_at	At1g11330	receptor-like protein kinase, putative	AT1G11330.1	1.33379	2.52065	0.0247435
252291_s_at	At3g49120	peroxidase	PER34;AT3G49120.1	1.33054	2.51497	0.00487809
260386_at	At1g74010	strictosidine synthase like protein	AT1G74010.1	1.32895	2.5122	0.0282526
252234_at	At3g49780	phytosulfokine precursor like protein (AtPSKL)	ATPSK3	1.32821	2.5109	0.0225784
253405_at	At4g32800	transcription factor TINY homolog	AL161582;AT4G32800.1	1.32742	2.50953	0.0230657
249744_at	At5g24550	beta-glucosidase	AT5G24550.1	1.32488	2.50512	0.0155642
254605_at	At4g18950	protein kinase like protein	RAF27;AT4G18950.1	1.31981	2.49633	0.0101364
245731_at	At1g73500	unknown protein	MKK9;AT1G73500.1	1.31435	2.48691	0.0350914
260023_at	At1g30040			1.31324	2.48498	0.0271937
260784_at	At1g06180	MYB-related protein	AtMYB13;AT1G06180.1	1.30941	2.47841	0.0177458
254487_at	At4g20780	calcium-binding protein - like	AT4G20780.1	1.30137	2.46462	0.00714385
258577_at	At3g04220	putative disease resistance protein	AT3G04220.1	1.30135	2.4646	0.00634685
263845_at	At2g37040	phenylalanine ammonia lyase (PAL1)	PAL1	1.30009	2.46244	0.00335106
245251_at	At4g17615	calcineurin B-like protein 1 (CBL1)	ScaBP5/CBL1;AtCBL1;CBL1;ATCBL1	1.29644	2.45621	0.0142693
251114_at	At5g01380	transcription factor GT-3a	AT5G01380.1	1.29635	2.45607	0.00612814
264774_at	At1g22890	unknown protein	AT1G22890.1	1.29539	2.45443	0.0111915
258075_at	At3g25900	homocysteine S-methyltransferase AtHMT-1 identical to GB:AAF23821 from [Arabidopsis thaliana]	AB023041	1.29499	2.45376	0.0285202
253697_at	At4g29700	nucleotide pyrophosphatase -like protein	AT4G29700.1	1.29359	2.45138	0.00325629
263935_at	At2g35930	unknown protein	AtPUB23	1.29288	2.45016	0.00984203
262488_at	At1g21820	unknown protein		1.288	2.44189	0.00509451
255339_at	At4g04480	hypothetical protein	AT4G04480.1	1.2864	2.43919	0.0128493
257062_at	At3g18290	zinc finger protein, putative	EMB 2454;EMB2454	1.28584	2.43824	0.00433726
258971_at	At3g01990	unknown protein	AT3G01990.1	1.2857	2.438	0.0123622
265204_at	At2g36650	hypothetical protein	AT2G36650.1	1.28229	2.43224	0.018108
259743_at	At1g71140	hypothetical protein	At1g71140	1.28182	2.43146	0.00773582
247327_at	At5g64120	peroxidase (emb|CAA67551.1)	PER71;AT5G64120.1	1.28028	2.42886	0.00361077
262605_at	At1g15170	unknown protein (At1g15170)	At1g15170	1.27835	2.42561	0.0080671
257840_at	At3g25250	protein kinase, putative	AT3G25250.1	1.27685	2.42309	0.0349209
259852_at	At1g72280	disulfide bond formation protein, putative		1.26965	2.41103	0.0116789
259213_at	At3g09010	putative receptor ser/thr protein kinase	AT3G09010.1	1.26736	2.40721	0.00755636
260190_at	At1g67560	putative lipoxygenase	AT1G67560.1	1.2666	2.40594	0.00329307
248896_at	At5g46350	putative protein	AtWRKY8;WRKY8	1.2641	2.40177	0.0327636
246389_at	At1g77380	amino acid permease AAP3	AAP3;AT1G77380.1	1.26297	2.39989	0.0254649
246018_at	At5g10695	putative protein		1.2627	2.39945	0.0191339
259428_at	At1g01560	hypothetical protein	MPK11	1.26125	2.39703	0.00363345
267230_at	At2g44080	unknown protein (At2g44080)		1.25975	2.39455	0.0223861
262518_at	At1g17170	putative glutathione transferase	AT1G17170.1	1.25627	2.38878	0.00952646
256522_at	At1g66160	unknown protein	AtPUB20;AT1G66160.1	1.25597	2.38828	0.0310884
245929_at	At5g24760	alcohol dehydrogenase - like protein	AT5G24760.1	1.25482	2.38637	0.00361857
257058_at	At3g15352	copper chaperone COX17-1	AT3G15352.1	1.25448	2.38581	0.0124249
253664_at	At4g30210	NADPH-ferrihemoprotein reductase (ATR2)	ATR2	1.25448	2.38581	0.0124305
253274_at	At4g34200	Phosphoglycerate dehydrogenase - like protein		1.25376	2.38462	0.00397506
262762_at	At1g10700	putative phosphoribosyl diphosphate synthase	AT1G10700.1	1.25179	2.38137	0.0147967
261581_at	At1g01140	SOS2-like protein kinase PKS6/CBL-interacting protein kinase 9 (CIPK9)	AtCIPK9;AT1G01140.1	1.25111	2.38025	0.00599319
256349_at	At1g54890	hypothetical protein	AT1G54890.1	1.24681	2.37316	0.0361447
256633_at	At3g28340	unknown protein	AT3G28340.1	1.24571	2.37135	0.011284
262001_at	At1g33790	myrosinase binding protein, putative	AT1G33790.1	1.24391	2.3684	0.0147837
264008_at	At2g21120	unknown protein		1.24376	2.36814	0.0154477
253493_at	At4g31820	unknown protein	AT4G31820.1	1.24218	2.36556	0.012875
256991_at	At3g28600	unknown protein	AT3G28600.1	1.24123	2.364	0.00540918
249021_at	At5g44820	putative protein	AT5G44820.1	1.23941	2.36102	0.00717273
245874_at	At1g26250	hypothetical protein	AT1G26250.1	1.23897	2.36031	0.0408262
254241_at	At4g23190	serine/threonine kinase - like protein	AT4G23190.1	1.23763	2.35811	0.015446
253632_at	At4g30430	senescence-associated protein homolog	AT4G30430.1	1.23701	2.3571	0.0176582
248725_at	At5g47980	acetyl-CoA:benzylalcohol acetyltranferase-like protein		1.23486	2.35358	0.0333785
254922_at	At4g11370	RING-H2 finger protein RHA1a -like protein		1.23273	2.35011	0.00272429
264725_at	At1g22885	unknown protein	AT1G22885.1	1.23099	2.34729	0.00868052
246327_at	At1g16670	Unknown protein (At1g16670)	AT1G16670.1	1.22668	2.34028	0.00363575
257925_at	At3g23170	unknown protein	AT3G23170.1	1.22629	2.33964	0.0242981
257071_at	At3g28180	unknown protein	CslC4;ATCSLC04	1.22627	2.33961	0.024029
261193_at	At1g32920	unknown protein	AT1G32920.1	1.22341	2.33499	0.0259089
266712_at	At2g46750	unknown protein	AT2G46750.1	1.22161	2.33206	0.0306634
246034_at	At5g08350	unknown protein		1.22158	2.33203	0.0243178
253879_s_at	At4g27570	UDP rhamnose--anthocyanidin-3-glucoside rhamnosyltransferase - like protein	AT4G27570.1	1.2215	2.3319	0.0301128
263893_at	At2g21900	putative WRKY-type DNA binding protein	AtWRKY59;WRKY59	1.22036	2.33004	0.00491483
256186_at	At1g51680	4-coumarate--coenzyme A ligase (At4CL1)	At4CL1;At1g51680;4CL1	1.21971	2.32899	0.00588352
245757_at	At1g35140	phosphate-induced (phi-1) protein, putative	AT1G35140.1	1.21788	2.32605	0.0486971
259443_at	At1g02360	hypothetical protein	AT1G02360.1	1.21728	2.32507	0.016274
256617_at	At3g22240	unknown protein	AT3G22240.1	1.21709	2.32478	0.0104169
257363_at	At2g45760	hypothetical protein		1.21101	2.315	0.00619645
249001_at	At5g44990	putative protein		1.21092	2.31486	0.00430266
255110_at	At4g08770	peroxidase C2 precursor like protein	PER37;AT4G08770.1	1.20605	2.30705	0.0262203
256417_s_at	At3g11170	omega-3 fatty acid desaturase, chloroplast precursor	FAD7	1.20385	2.30353	0.00719168
250252_at	At5g13750	transporter-like protein	At5g13750;AT5G13750.1	1.19841	2.29486	0.00750774
251722_at	At3g56200	unknown protein	At3g56200;AT3G56200.1	1.19543	2.29013	0.00491872
253911_at	At4g27300	putative receptor protein kinase	AT4G27300.1	1.19506	2.28954	0.0303186
254905_at	At4g11170	RPP1-WsA-like disease resistance protein	RPP1-WsA-like;AT4G11170.1	1.19489	2.28927	0.00569595
267623_at	At2g39650	unknown protein		1.19369	2.28738	0.0171874
248319_at	At5g52710	unknown protein		1.19185	2.28446	0.029336
250640_at	At5g07150	putative protein	AT5G07150.1	1.19069	2.28261	0.0197373
251335_at	At3g61400	1-aminocyclopropane-1-carboxylate oxidase-like protein		1.18985	2.2813	0.0169906
245955_at	At5g28510	thioglucosidase (myrosinase) - like protein	AT5G28510.1	1.18856	2.27926	0.0392325
245550_at	At4g15330	cytochrome P450 like protein	CYP705A1	1.18308	2.27062	0.0278965
265725_at	At2g32030	putative alanine acetyl transferase	AT2G32030.1	1.18002	2.26579	0.0294247
250025_at	At5g18290	unknown protein	SIP1;2;AT5G18290.1	1.18	2.26576	0.00965152
251106_at	At5g01500	unknown protein	At5g01500;AT5G01500.1	1.17923	2.26456	0.0169246
265530_at	At2g06050	12-oxophytodienoate-10,11-reductase	OPR 3;AT2G06050.1	1.17899	2.26418	0.00535205
262047_at	At1g80160	unknown protein		1.17825	2.26302	0.00852347
249015_at	At5g44730	Dreg-2 like protein	AT5G44730.1	1.1778	2.26231	0.0157505
260783_at	At1g06160	ethylene response factor, putative	similar to ERF1;AT1G06160.1	1.17755	2.26192	0.0466061
255782_at	At1g19850	transcription factor monopteros (MP)	MP,ARF5;ARF5;MP	1.1762	2.2598	0.0356895
259518_at	At1g20510	putative 4-coumarate:CoA ligase	At1g20510;AT1G20510.1	1.1744	2.25698	0.0163481
260205_at	At1g70700	unknown protein (At1g70700)	AT1G70700.1	1.17412	2.25655	0.0222648
250302_at	At5g11920	fructosidase like protein	AT5G11920.1	1.17319	2.2551	0.00586997
246370_at	At1g51920	hypothetical protein	AT1G51920.1	1.17071	2.25122	0.00400859
247109_at	At5g65870	unknown protein	ATPSK5	1.17042	2.25077	0.0107805
254197_at	At4g24040	trehalase like protein	AtTRE1;AT4G24040.1	1.16695	2.24537	0.0161011
250676_at	At5g06320	NDR1/HIN1-like protein 3 (NHL3)	NHL3	1.16656	2.24475	0.0179881
251640_at	At3g57450	unknown protein	AT3G57450.1	1.16626	2.24429	0.0218584
265452_at	At2g46510	putative bHLH transcription factor	AtbHLH17,AtbHLH017;AT2G46510.1	1.16304	2.23929	0.00707346
253099_s_at	At4g37530	peroxidase - like protein	PER51;AT4G37530.1	1.16116	2.23637	0.0118793
252060_at	At3g52430	putative protein	PAD4;PAD 4	1.16054	2.23541	0.0163508
259369_s_at	At1g69150	hypothetical protein	AT1G69150.1	1.15807	2.23159	0.0134773
258259_s_at	At3g26840	unknown protein	AT3G26840.1	1.15778	2.23114	0.00445631
251746_at	At3g56060	mandelonitrile lyase-like protein	AT3G56060.1	1.1576	2.23085	0.0266424
260248_at	At1g74310	heat shock protein 101	HOT*;AT1G74310.1	1.15613	2.22859	0.0149037
258189_at	At3g17860	unknown protein		1.15396	2.22524	0.0116815
257751_at	At3g18690	unknown protein		1.15244	2.2229	0.0146418
262619_at	At1g06550	3-hydroxyisobutyryl-coenzyme A hydrolase, putative		1.15221	2.22254	0.0112089
255733_at	At1g25400	unknown protein		1.15002	2.21917	0.010199
256221_at	At1g56300	unknown protein		1.15	2.21913	0.00923679
247024_at	At5g66985	unknown protein		1.14745	2.21523	0.00656462
267084_at	At2g41180	unknown protein	AT2G41180.1	1.14716	2.21477	0.0364994
258692_at	At3g08640	unknown protein	AT3G08640.1	1.14589	2.21283	0.00274932
264777_at	At1g08630	unknown protein		1.14243	2.20753	0.0397586
247138_at	At5g66120	3-dehydroquinate synthase-like protein	AT5G66120.1	1.13166	2.19111	0.00389348
253476_at	At4g32300	S-receptor kinase -like protein	AT4G32300.1	1.12992	2.18847	0.0053859
254847_at	At4g11850	putative phospholipase D-gamma	PLD GAMMA 1;PLDgamma1;PLDGAMMA1	1.12981	2.18829	0.0135567
252478_at	At3g46540	unknown protein		1.12836	2.18611	0.0120663
264660_at	At1g09940	putative glutamyl-tRNA reductase 2 precursor		1.1246	2.18042	0.0122189
264148_at	At1g02220	hypothetical protein	AT1G02220.1	1.12429	2.17995	0.0194141
264866_at	At1g24140	putative metalloproteinase, predicted GPI-anchored protein	AT1G24140.1	1.12228	2.1769	0.00337225
265075_at	At1g55450	unknown protein	AT1G55450.1	1.11928	2.17239	0.0053716
250152_at	At5g15120	putative protein		1.11641	2.16806	0.0260573
267572_at	At2g30660	3-hydroxyisobutyryl-coenzyme A hydrolase		1.11394	2.16436	0.0385359
262082_s_at	At1g56120	receptor-like protein kinase, putative	AT1G56120.1	1.11221	2.16177	0.00934168
259979_at	At1g76600	unknown protein		1.11149	2.16068	0.00445933
246584_at	At5g14730	putative protein		1.11072	2.15953	0.0222262
246597_at	At5g14760	L-aspartate oxidase -like protein	AT5G14760.1	1.10756	2.15481	0.00511043
247573_at	At5g61160	anthocyanin 5-aromatic acyltransferase - like protein	AT5G61160.1	1.10735	2.1545	0.0207069
257763_s_at	At3g23110	disease resistance protein, putative	AT3G23110.1	1.10338	2.14857	0.0331092
246785_at	At5g27380	glutathione synthetase gsh2	AT5G27380.1	1.1033	2.14846	0.0117189
254215_at	At4g23700	putative Na+/H+-exchanging protein	CHX17;ATCHX17	1.10268	2.14754	0.0159616
257805_at	At3g18830	sugar transporter like protein	At3g18830;AT3G18830.1	1.10255	2.14734	0.0113148
253100_at	At4g37400	cytochrome P450 monooxygenase -like protein	CYP81F3	1.09871	2.14164	0.0191006
261526_at	At1g14370	putative protein	AT1G14370.1	1.09839	2.14116	0.0126405
257844_at	At3g28480	prolyl 4-hydroxylase like protein	AT3G28480.1	1.09637	2.13817	0.00378183
266455_at	At2g22760	putative bHLH transcription factor (bHLH019)	AtbHLH19,AtbHLH019;AT2G22760.1	1.09108	2.13033	0.00785181
245613_at	At4g14450		BET12;AT4G14450.1	1.09106	2.13031	0.00853269
254536_at	At4g19720	putative protein	AT4G19720.1	1.09104	2.13027	0.0113395
257583_at	At1g66480	hypothetical protein		1.08518	2.12164	0.0113253
264328_at	At1g04100	putative IAA1 protein	IAA10;AT1G04100.1	1.08493	2.12128	0.00858116
262744_at	At1g28680	anthranilate N-hydroxycinnamoyl/benzoyltransferase, putative		1.08451	2.12066	0.0101438
262912_at	At1g59740	unknown protein	At1g59740;AT1G59740.1	1.08424	2.12026	0.00295599
261023_at	At1g12200	unknown protein		1.08227	2.11737	0.0448519
263208_at	At1g10480	zinc finger protein 5, ZFP5	ZFP5;AT1G10480.1	1.08012	2.11422	0.00690069
259876_at	At1g76700	DnaJ like protein	AT1G76700.1	1.07832	2.11158	0.0177907
254270_at	At4g23100	gamma-glutamylcysteine synthetase	RML 1;AT4G23100.1	1.07671	2.10922	0.00348515
260568_at	At2g43570	putative endochitinase	AT2G43570.1	1.07623	2.10852	0.00690662
246312_at	At1g31930	hypothetical protein	AT1G31930.1	1.07574	2.1078	0.00690497
247047_at	At5g66650	unknown protein	AT5G66650.1	1.07535	2.10723	0.0219161
249029_at	At5g44870	disease resistance protein-like	AT5G44870.1	1.07186	2.10214	0.0172863
257643_at	At3g25730	AP2 domain transcription factor	AT3G25730.1	1.07105	2.10096	0.00319634
254223_at	At4g23730	unknown protein		1.0706	2.10031	0.00767393
254562_at	At4g19230	putative cytochrome P450 protein	CYP707A1	1.06941	2.09857	0.00444201
256793_at	At3g22160	unknown protein	AT3G22160.1	1.06765	2.09601	0.009183
251903_at	At3g54120	putative protein		1.06651	2.09436	0.0176752
261385_at	At1g05450	hypothetical protein	AT1G05450.1	1.06552	2.09292	0.0123143
260401_at	At1g69840	unknown protein		1.06491	2.09204	0.0099178
266711_at	At2g46740	unknown protein	AT2G46740.1	1.06483	2.09192	0.0120647
256177_at	At1g51620	hypothetical protein	AT1G51620.1	1.06386	2.09051	0.00430822
266071_at	At2g18680	unknown protein		1.06242	2.08843	0.0125004
267470_at	At2g30490	cinnamate-4-hydroxylase	CYP73A5	1.06109	2.0865	0.00434618
262311_at	At1g70920	hypothetical protein	AT1G70920.1	1.06067	2.0859	0.0170018
256583_at	At3g28850	hypothetical protein	AT3G28850.1	1.06056	2.08574	0.00301122
262171_at	At1g74950	unknown protein		1.05898	2.08346	0.0224043
264145_at	At1g79310			1.05822	2.08236	0.00379751
259980_at	At1g76520	unknown protein	AT1G76520.1	1.05653	2.07992	0.00767871
259507_at	At1g43910	unknown protein	AT1G43910.1	1.05464	2.0772	0.0490375
264800_at	At1g08800	unknown protein	AT1G08800.1	1.0524	2.07397	0.0133613
249477_s_at	At5g38930	germin - like protein	AT5G38930.1	1.04973	2.07015	0.0226007
263032_at	At1g23850	unknown protein		1.04965	2.07003	0.0254541
254387_at	At4g21850	unknown protein		1.04821	2.06796	0.00619561
245998_at	At5g20830	sucrose-UDP glucosyltransferase	SUS1	1.04552	2.06411	0.038845
253181_at	At4g35180	amino acid permease - like protein	At4g35180;AT4G35180.1	1.04156	2.05845	0.0142228
245219_at	At1g59124	PRM1 homolog (RF45)	RF45;AT1G59124.1	1.03832	2.05383	0.0172077
267147_at	At2g38240	putative anthocyanidin synthase	AT2G38240.1	1.03757	2.05277	0.0285278
262455_at	At1g11310		ATMLO2	1.03474	2.04874	0.00867908
261107_at	At1g63010	putative tetracycline resistance efflux protein		1.03262	2.04574	0.00909825
259757_at	At1g77510	putative thioredoxin	AT1G77510.1	1.03129	2.04385	0.0395532
247708_at	At5g59550	unknown protein	AT5G59550.1	1.03021	2.04233	0.0209528
246627_s_at	At1g48860	unknown protein		1.02686	2.03758	0.003569
260407_at	At1g69910	putative protein kinase	AT1G69910.1	1.02423	2.03387	0.0315826
265093_at	At1g03905	putative protein	AT1G03905.1	1.02402	2.03358	0.0128238
248286_at	At5g52870	unknown protein (At5g52870)		1.02382	2.0333	0.00361274
262649_at	At1g14040	unknown protein	AT1G14040.1	1.02163	2.03021	0.0102344
258683_at	At3g08760	protein kinase AtSIK	AT3G08760.1	1.01726	2.02407	0.0172295
251705_at	At3g56400	putative DNA-binding protein	AtWRKY70;WRKY70	1.01683	2.02347	0.0306491
261445_at	At1g28380	putative protein		1.01538	2.02144	0.0225866
252862_at	At4g39830	putative L-ascorbate oxidase	At4g39830;AT4G39830.1	1.00988	2.01375	0.0351361
266428_at	At2g07180	putative protein kinase	AT2G07180.1	1.00947	2.01317	0.00684656
250289_at	At5g13190	unknown protein		1.00904	2.01257	0.00809652
255080_at	At4g09030	arabinogalactan-protein AGP10	AT4G09030.1	1.00801	2.01114	0.0146144
258047_at	At3g21240	putative 4-coumarate:CoA ligase 2	At4CL2;At3g21240;4CL2	1.00793	2.01103	0.0107106
267142_at	At2g38290	putative ammonium transporter	AtAMT2;AT2G38290.1	1.00645	2.00897	0.00281168
265184_at	At1g23710	unknown protein		1.00415	2.00576	0.017002
251970_at	At3g53150	glucosyltransferase - like protein	AT3G53150.1	1.0037	2.00514	0.0199724
254416_at	At4g21380	receptor-like serine/threonine protein kinase ARK3	AT4G21380.1	1.00289	2.00402	0.0206685
257922_at	At3g23150	ethylene receptor, putative	ETR2;ETR 2	1.00207	2.00287	0.0433842
250828_at	At5g05250	unknown protein	AT5G05250.1	1.00189	2.00262	0.00684424
246789_at	At5g27600	long chain acyl-CoA synthetase 7 (LACS7)	LACS7;AT5G27600.1	1.0018	2.0025	0.0234539
252908_at	At4g39670	unknown protein		0.999273	1.99899	0.0255232
250483_at	At5g10300	alpha-hydroxynitrile lyase-like protein	AT5G10300.1	0.99903	1.99866	0.00283075
252989_at	At4g38420	pectinesterase like protein	At4g38420;AT4G38420.1	0.994013	1.99172	0.00763584
267288_at	At2g23680	similar to cold acclimation protein WCOR413 [Triticum aestivum]		0.991823	1.9887	0.00783555
246158_at	At5g19855		AT5G19855.1	0.991127	1.98774	0.00480097
247444_at	At5g62630	Hedgehog-Interacting-Protein-like (HIPL2)	AT5G62630.1	0.989983	1.98616	0.0197378
252212_at	At3g50310	protein kinase -like protein	MAPKKK20;AT3G50310.1	0.98984	1.98596	0.0199617
252363_at	At3g48460	lipase - like protein	AT3G48460.1	0.988633	1.9843	0.034583
264756_at	At1g61370	S-like receptor protein kinase; member of gene cluster; similar to EST gb|T41816	AT1G61370.1	0.98861	1.98427	0.0170993
248611_at	At5g49520	unknown protein	AtWRKY48;WRKY48	0.988257	1.98379	0.0335699
248404_at	At5g51460	trehalose-6-phosphate phosphatase	AT5G51460.1	0.988053	1.98351	0.0485666
251479_at	At3g59700	serine/threonine-specific kinase lecRK1 precursor,lectin receptor-like	AT3G59700.1	0.987453	1.98268	0.00325443
246631_at	At1g50740	unknown protein	AT1G50740.1	0.986767	1.98174	0.0120561
248855_at	At5g46590	NAM-like	AT5G46590.1	0.985063	1.9794	0.0102468
258364_at	At3g14225	unknown protein, 5' partial	EMB 1474;EMB1474	0.982607	1.97603	0.028611
255923_at	At1g22180	unknown protein (At1g22180)		0.98201	1.97522	0.00755017
258786_at	At3g11820	putative syntaxin	SYP121	0.980903	1.9737	0.00764346
248821_at	At5g47070	protein serine/threonine kinase-like	AT5G47070.1	0.980727	1.97346	0.00730979
259293_at	At3g11580	putative DNA binding protein	AT3G11580.1	0.980243	1.9728	0.022688
248227_at	At5g53820	ABA-inducible protein-like	AT5G53820.1	0.978713	1.97071	0.0265646
260046_at	At1g73800	putative calmodulin-binding protein		0.978033	1.96978	0.00956962
253534_at	At4g31500	cytochrome P450 monooxygenase (CYP83B1)	SUR 2;CYP83B1	0.976093	1.96713	0.0122135
264746_at	At1g62300	transcription factor WRKY6	AtWRKY6;WRKY6	0.974913	1.96552	0.0116709
245310_at	At4g13950	hypothetical protein		0.97372	1.9639	0.0203001
256948_at	At3g18920	unknown protein		0.973423	1.96349	0.0199846
262620_at	At1g06540	unknown protein (At1g06540)		0.9723	1.96197	0.0343439
245107_at	At2g41690	putative heat shock transcription factor	HSFB3;At-HsfB3;AT-HSFB3	0.97173	1.96119	0.00801144
257810_at	At3g27070	TOM20, putative	TOM20-1	0.96926	1.95784	0.044253
260706_at	At1g32350	oxidase like protein	AT1G32350.1	0.96713	1.95495	0.0414969
251683_at	At3g57120	unknown protein	AT3G57120.1	0.96692	1.95466	0.00668903
260924_at	At1g21590	unknown protein	AT1G21590.1	0.96573	1.95305	0.00522186
261481_at	At1g14260	hypothetical protein, 5' partial	AT1G14260.1	0.964727	1.95169	0.0140463
262542_at	At1g34180	unknown protein	AT1G34180.1	0.964267	1.95107	0.0246896
267199_at	At2g30990	hypothetical protein		0.963457	1.94998	0.00681991
254667_at	At4g18280	unknown protein		0.96091	1.94654	0.0172198
247137_at	At5g66210	calcium-dependent protein kinase	CPK28;AT5G66210.1	0.960453	1.94592	0.0161104
254767_s_at	At4g13290	cytochrome p450 - like protein	CYP71A19	0.9604	1.94585	0.0205289
249558_at	At5g38310	hypothetical protein	AT5G38310.1	0.9604	1.94585	0.0193658
265618_at	At2g25460	SYNC1 protein		0.95997	1.94527	0.0229316
267483_at	At2g02810	unknown protein	AT2G02810.1	0.957613	1.94209	0.0124352
250323_at	At5g12880	putative protein	AT5G12880.1	0.95702	1.9413	0.00284394
259134_at	At3g05390	hypothetical protein	AT3G05390.1	0.95626	1.94027	0.0325074
256681_at	At3g52340	putative sucrose-6F-phosphate phosphohydrolase (sucrose-phosphatase)		0.95477	1.93827	0.00768955
256697_at	At3g20660	hypothetical protein	At3g20660;AT3G20660.1	0.953687	1.93682	0.00955336
252134_at	At3g50910	unknown protein	AT3G50910.1	0.952607	1.93537	0.023546
262756_at	At1g16370	putative transport protein	At1g16370;AT1G16370.1	0.95203	1.93459	0.015424
256835_at	At3g22890	ATP sulfurylase, putative	AT3G22890.1	0.951877	1.93439	0.00574617
245249_at	At4g16760	acyl-CoA oxidase like protein	AT4G16760.1	0.94918	1.93077	0.00837799
262571_at	At1g15430	unknown protein		0.947177	1.9281	0.0126346
249806_at	At5g23850	putative protein		0.9466	1.92733	0.016248
267624_at	At2g39660	putative protein kinase	AT2G39660.1	0.946103	1.92666	0.0154595
263221_at	At1g30620	UDP-galactose 4-epimerase-like protein	MUR4	0.93931	1.91761	0.042129
263147_at	At1g53980	hypothetical protein	AT1G53980.1	0.93927	1.91756	0.0201824
266368_at	At2g41380	putative embryo-abundant protein		0.93592	1.91311	0.0499736
248138_at	At5g54960	pyruvate decarboxylase (gb|AAB16855.1)	AT5G54960.1	0.935683	1.9128	0.0391199
265797_at	At2g35715		AT2G35715.1	0.935127	1.91206	0.022016
248639_at	At5g48930	anthranilate N-benzoyltransferase	AT5G48930.1	0.935043	1.91195	0.0129113
257858_at	At3g12920	unknown protein		0.933703	1.91017	0.00729115
262745_at	At1g28600	lipase like protein	AT1G28600.1	0.932963	1.90919	0.00533347
245319_at	At4g16146	unknown protein		0.931507	1.90727	0.0101929
266615_s_at	At2g29720	Hydroxylase/Oxygenase (CTF2B)	AT2G29720.1	0.93002	1.9053	0.0128365
255527_at	At4g02360	putative protein	AT4G02360.1	0.927203	1.90159	0.00652507
254040_at	At4g25900	possible apospory-associated like protein	AT4G25900.1	0.925877	1.89984	0.00620978
259410_at	At1g13340	unknown protein	AT1G13340.1	0.925717	1.89963	0.00373834
253219_at	At4g34990	MYB-like protein	AtMYB32;AT4G34990.1	0.923117	1.89621	0.0147158
246825_at	At5g26260	unknown protein	AT5G26260.1	0.92303	1.89609	0.0470331
258682_at	At3g08720	putative ribosomal-protein S6 kinase (ATPK19)	AT3G08720.1	0.922373	1.89523	0.0109639
250293_s_at	At5g13360	auxin reponsive - like protein	GH3 14	0.92183	1.89452	0.010958
266037_at	At2g05940	putative protein kinase	AT2G05940.1	0.92075	1.8931	0.0199836
250918_at	At5g03610	unknown protein	AT5G03610.1	0.92063	1.89294	0.00792355
258984_at	At3g08970	putative DnaJ protein	AT3G08970.1	0.920287	1.89249	0.0131252
256285_at	At3g12510	hypothetical protein		0.9186	1.89028	0.0101455
260648_at	At1g08050	unknown protein	AT1G08050.1	0.91511	1.88571	0.0106295
257978_at	At3g20860	putative serine/threonine protein kinase	AB025629;AT3G20860.1	0.914507	1.88492	0.0368495
250580_at	At5g07440	glutamate dehydrogenase 2 (GDH2)	GDH2;AT5G07440.1	0.914363	1.88474	0.0196852
252417_at	At3g47480	putative calcium-binding protein	AT3G47480.1	0.914167	1.88448	0.0495582
246368_at	At1g51890	Putative protein kinase	AT1G51890.1	0.91395	1.8842	0.00635275
258516_at	At3g06490	myb-related protein, putative	AtMYB108;AT3G06490.1	0.912153	1.88185	0.00508277
263137_at	At1g78660	putative protein	AT1G78660.1	0.9112	1.88061	0.00509399
264873_at	At1g24100	putative indole-3-acetate beta-glucosyltransferase	AT1G24100.1	0.910953	1.88029	0.00784056
249516_s_at	At5g38550	myrosinase binding protein-like; similar to jasmonate induced protein		0.909553	1.87846	0.0179274
263157_at	At1g54100	unknown protein	ALDH6 ;AT1G54100.1	0.90823	1.87674	0.0110161
266418_at	At2g38750	putative annexin	At2g38750;ANNAT4	0.907443	1.87572	0.020659
252053_at	At3g52400	syntaxin-like protein synt4	SYP122;AT3G52400.1	0.90519	1.87279	0.00896711
246863_at	At5g25940	nodulin - like protein		0.905057	1.87262	0.00534402
254857_at	At4g12120	unknown protein	SEC1b;AT4G12120.1	0.904977	1.87251	0.0123235
264524_at	At1g10070	unknown protein	AT1G10070.1	0.904833	1.87233	0.031452
251091_at	At5g01410	pyridoxine biosynthesis protein - like	AT5G01410.1	0.90452	1.87192	0.00896274
248320_at	At5g52720	putative protein		0.904413	1.87178	0.00325528
248230_at	At5g53830	unknown protein	AT5G53830.1	0.904263	1.87159	0.0463088
252045_at	At3g52450	putative protein	AtPUB22	0.90399	1.87123	0.00653718
259297_at	At3g05360	putative disease resistance protein	AT3G05360.1	0.902657	1.86951	0.0208371
250258_at	At5g13790	floral homeotic protein AGL15 (sp|Q38847)	AGL15	0.900967	1.86732	0.03592
248981_at	At5g45110	regulatory protein NPR1-like; transcription factor inhibitor I kappa B-like	AT5G45110.1	0.89647	1.86151	0.0105197
258879_at	At3g03270	unknown protein	AT3G03270.1	0.89622	1.86118	0.0100916
254318_at	At4g22530	unknown protein	AT4G22530.1	0.896143	1.86108	0.0119011
256833_at	At3g22910	calmodulin-stimulated calcium-ATPase, putative	ACA.k;AT3G22910.1	0.89544	1.86018	0.0235163
248781_at	At5g47870	unknown protein	AT5G47870.1	0.894797	1.85935	0.0120561
266590_at	At2g46240	hypothetical protein	AT2G46240.1	0.89479	1.85934	0.00406805
262905_at	At1g59730	unknown protein	AT1G59730.1	0.894337	1.85876	0.0142944
256252_at	At3g11340	hypothetical protein	AT3G11340.1	0.8938	1.85806	0.00761619
248769_at	At5g47730	putative protein		0.893647	1.85787	0.0061976
255284_at	At4g04610	5'-adenylylsulfate reductase		0.892037	1.85579	0.00659266
251494_at	At3g59350	protein kinase-like protein	AT3G59350.1	0.89173	1.8554	0.0468944
245951_at	At5g19550	aspartate aminotransferase Asp2	AAT 2;ASP2	0.88992	1.85307	0.00378411
254248_at	At4g23270	serine/threonine kinase	AT4G23270.1	0.88843	1.85116	0.0154597
249494_at	At5g39050	Anthocyanin acyltransferase - like protein	AT5G39050.1	0.887197	1.84958	0.00857771
263150_at	At1g54050	unknown protein	AT1G54050.1	0.88698	1.8493	0.0385727
259749_at	At1g71100	ribose 5-phosphate isomerase like protein	AT1G71100.1	0.886727	1.84898	0.0121561
265679_at	At2g32240	putative myosin heavy chain		0.886253	1.84837	0.0132667
252993_at	At4g38540	monooxygenase 2 (MO2)	AT4G38540.1	0.88574	1.84771	0.0342734
258957_at	At3g01420	feebly like protein	AT3G01420.1	0.884703	1.84638	0.00755014
251973_at	At3g53180	nodulin / glutamate-ammonia ligase - like protein	AT3G53180.1	0.88454	1.84618	0.01197
265713_at	At2g03530	putative integral membrane protein	AT2G03530.1	0.884173	1.84571	0.00782567
256547_at	At3g14840	receptor-like serine/threonine kinase, putative	AT3G14840.1	0.88407	1.84557	0.00318572
265955_at	At2g37280	putative ABC transporter	PDR5;ATPDR5;AT2G37280.1	0.883323	1.84462	0.0132595
257373_at	At2g43140	hypothetical protein	AtbHLH129;AT2G43140.1	0.883133	1.84438	0.0428307
254063_at	At4g25390	receptor kinase-like protein	AT4G25390.1	0.883133	1.84438	0.0174227
259568_at	At1g20490	hypothetical protein	At1g20490;AT1G20490.1	0.88277	1.84391	0.00445995
249970_at	At5g19100	dermal glycoprotein precursor -like protein	AT5G19100.1	0.882743	1.84388	0.00395502
258201_at	At3g13910	unknown protein		0.881887	1.84278	0.00534656
264512_at	At1g09575	unknown protein	AT1G09575.1	0.88177	1.84263	0.0188278
260820_at	At1g06840	receptor protein kinase, putative		0.880733	1.84131	0.0246439
263241_at	At2g16500	arginine decarboxylase	AT2G16500.1	0.88022	1.84066	0.00538331
259037_at	At3g09350	unknown protein		0.87928	1.83946	0.0355994
261690_at	At1g50090	branched-chain amino acid aminotransferase, putative	AT1G50090.1	0.878677	1.83869	0.00284018
264415_at	At1g43160	RAP2.6 (At1g43160)	AC005687,AF003099;AT1G43160.1	0.877883	1.83768	0.0275576
251422_at	At3g60540	transport protein subunit - like	AT3G60540.1	0.87768	1.83742	0.00277218
257466_at	At1g62840	hypothetical protein	AT1G62840.1	0.87559	1.83476	0.0054652
261485_at	At1g14360	putative UDP-galactose transporter MSS4	AT1G14360.1	0.875303	1.83439	0.0380848
246529_at	At5g15730	serine/threonine-specific protein kinase-like protein	AT5G15730.1	0.873147	1.83165	0.00925924
250264_at	At5g12890	glucosyltransferase -like protein	AT5G12890.1	0.872883	1.83132	0.0251381
249984_at	At5g18400	unknown protein		0.87112	1.82908	0.0275852
264553_s_at	At1g09480	putative cinnamyl alcohol dehydrogenase		0.871107	1.82907	0.0033564
258787_at	At3g11840	unknown protein	AtPUB24	0.870267	1.828	0.0207155
266419_at	At2g38760	putative annexin	At2g38760 ;ANNAT3	0.86893	1.82631	0.0444338
249922_at	At5g19140	aluminium-induced protein - like	AT5G19140.1	0.86575	1.82229	0.0135471
248968_at	At5g45280	pectin acetylesterase	AT5G45280.1	0.865437	1.82189	0.0408261
258727_at	At3g11930	unknown protein	AT3G11930.1;ethylene-responsive protein, putative	0.864483	1.82069	0.034993
251804_at	At3g55430	beta-1,3-glucanase - like protein	AT3G55430.1	0.863717	1.81972	0.0166351
245156_at	At5g12480	calcium-dependent protein kinase - like protein	CPK7;AT5G12480.1	0.861537	1.81697	0.0149113
248704_at	At5g48450	putative protein	At5g48450;AT5G48450.1	0.860637	1.81584	0.0402014
253630_at	At4g30490	unknown protein	AT4G30490.1	0.859733	1.8147	0.0244707
256053_at	At1g07260	hypothetical protein	AT1G07260.1	0.859057	1.81385	0.0394135
264717_at	At1g70140	hypothetical protein	AT1G70140.1	0.85811	1.81266	0.010248
260288_at	At1g80530	nodulin-like protein	AT1G80530.1	0.85782	1.8123	0.024302
252054_at	At3g52540	unknown protein	AT3G52540.1	0.856587	1.81075	0.0191747
263541_at	At2g24860		AT2G24860.1	0.85531	1.80915	0.0104034
249025_at	At5g44720	unknown protein	AT5G44720.1	0.853513	1.8069	0.00326739
267493_at	At2g30400	unknown protein		0.853113	1.80639	0.0218504
247610_at	At5g60630	unknown protein (At5g60630)	AT5G60630.1	0.851073	1.80384	0.0222948
250055_at	At5g17770	NADH-cytochrome b5 reductase	ATCBR	0.850907	1.80363	0.0172089
245506_at	At4g15700	glutaredoxin homolog	AT4G15700.1	0.84929	1.80161	0.0348035
266269_at	At2g29480	putative glutathione S-transferase		0.845713	1.79715	0.0249558
265648_at	At2g27500	beta-1,3-glucanase like protein	AT2G27500.1	0.84511	1.7964	0.0123154
262188_at	At1g77810	similar to Avr9 elicitor response protein emb|CAA06925; similar to EST gb|AA597316	AT1G77810.1	0.84383	1.79481	0.00889192
248381_at	At5g51830	fructokinase 1	AT5G51830.1	0.84349	1.79439	0.0381577
249580_at	At5g37740	putative protein	AT5G37740.1	0.842373	1.793	0.0154354
260831_at	At1g06830	glutaredoxin like protein	AT1G06830.1	0.840837	1.79109	0.0199713
246944_at	At5g25450	ubiquinol--cytochrome-c reductase-like protein	AT5G25450.1	0.839013	1.78883	0.0218646
266220_at	At2g28755	putative dTDP-glucose 4-6-dehydratase		0.837373	1.78679	0.0103884
261763_at	At1g15520	hypothetical protein	PDR11;MDR7;ATPDR12;AT1G15520.1	0.83642	1.78561	0.021054
267112_at	At2g14750	putative adenosine phosphosulfate kinase	AT2G14750.1	0.836047	1.78515	0.0146367
249255_at	At5g41610	Na+/H+ antiporter-like protein	CHX18;ATCHX18	0.835203	1.78411	0.00680653
255900_at	At1g17830	unknown protein	AT1G17830.1	0.834827	1.78364	0.00488425
247360_at	At5g63450	cytochrome P450-like protein	CYP94B1	0.83471	1.7835	0.00680876
254580_at	At4g19390	unknown protein	AT4G19390.1	0.833907	1.78251	0.0208956
257314_at	At3g26590	integral membrane protein, putative	At3g26590	0.833237	1.78168	0.0123223
253743_at	At4g28940	putative protein	AT4G28940.1	0.83284	1.78119	0.0106163
266557_at	At2g46080	unknown protein	AT2G46080.1	0.832043	1.7802	0.0240777
249743_at	At5g24540	beta-glucosidase	AT5G24540.1	0.831777	1.77988	0.0301269
264887_at	At1g23120	unknown protein		0.83172	1.77981	0.0269618
256616_at	At3g22260	unknown protein	AT3G22260.1	0.830903	1.7788	0.0142987
262608_at	At1g14120	dioxygenase like protein		0.830023	1.77771	0.0423244
264716_at	At1g70170	predicted GPI-anchored protein	MMP;AT1G70170.1	0.82933	1.77686	0.0103545
248466_at	At5g50720	unknown protein	AT5G50720.1	0.82932	1.77685	0.0197241
250415_at	At5g11210	putative protein (AtGLR2.5)	AtGLR2.5;ATGLR2.5	0.824547	1.77098	0.0220957
251761_at	At3g55700	glucuronosyl transferase - like protein	AT3G55700.1	0.824097	1.77043	0.0324203
252117_at	At3g51430	mucin -like protein	AT3G51430.1	0.82288	1.76893	0.0155658
246214_at	At4g36990	heat shock transcription factor HSF4	HSFB1;At-HsfB1;AT-HSFB1	0.822723	1.76874	0.00303481
251071_at	At5g01950	putative protein	AT5G01950.1	0.82168	1.76746	0.00549432
254082_at	At4g25720	glutamine cyclotransferase precursor like protein	AT4G25720.1	0.821377	1.76709	0.0162639
246488_at	At5g16010	steroid 5alpha-reductase-like protein		0.820803	1.76639	0.00800705
259474_at	At1g19130	unknown protein		0.820743	1.76632	0.0116185
260203_at	At1g52890	NAM-like protein	AT1G52890.1	0.8206	1.76614	0.00926869
249527_at	At5g38710	proline oxidase, mitochondrial precursor -like protein	AT5G38710.1	0.820377	1.76587	0.0244455
261618_at	At1g33110	Unknown protein (T9L6.1)	At1g33110	0.819153	1.76437	0.0145171
263866_at	At2g36950	putative farnesylated protein	AT2G36950.1	0.81905	1.76424	0.0167544
252648_at	At3g44630	putative disease resistance protein	AT3G44630.1	0.81896	1.76413	0.00491832
254630_at	At4g18360	glycolate oxidase - like protein	AT4G18360.1	0.818433	1.76349	0.00757437
262026_at	At1g35670	calcium-dependent protein kinase	CPK11;CPK11, AtCDPK2;AT1G35670.1	0.81836	1.7634	0.0224238
247789_at	At5g58680	unknown protein		0.81836	1.7634	0.00938087
265245_at	At2g43060	unknown protein (At2g43060)		0.816143	1.76069	0.0042005
250018_at	At5g18150	unknown protein	AT5G18150.1	0.81504	1.75935	0.00818832
251946_at	At3g53540	putative protein	AT3G53540.1	0.81317	1.75707	0.00491434
264299_s_at	At1g78860	hypothetical protein	AT1G78860.1	0.81145	1.75497	0.0466344
247679_at	At5g59540	1-aminocyclopropane-1-carboxylate oxidase - like protein	AT5G59540.1	0.808053	1.75085	0.0307696
257784_at	At3g26980	geranylgeranylated protein, putative		0.80734	1.74998	0.00300732
247729_at	At5g59530	1-aminocyclopropane-1-carboxylate oxidase - like protein	AT5G59530.1	0.806497	1.74896	0.0206998
264867_at	At1g24150	unknown protein	AT1G24150.1	0.797457	1.73803	0.0346695
260278_at	At1g80590	hypothetical protein	AtWRKY66;WRKY66	0.79491	1.73497	0.0245464
264178_at	At1g02170	hypothetical protein	AT1G02170.1	0.794387	1.73434	0.00793286
249346_at	At5g40780	amino acid permease	AtLHT1;AT5G40780.1	0.79376	1.73359	0.0237204
252214_at	At3g50260	unknown protein	AL132976;AT3G50260.1	0.79359	1.73338	0.0225638
248770_at	At5g47740	unknown protein		0.791907	1.73136	0.0172291
259043_at	At3g03440	unknown protein	AT3G03440.1	0.791443	1.73081	0.0134951
256627_at	At3g19970	unknown protein	AT3G19970.1	0.79136	1.73071	0.0122142
258610_at	At3g02875	IAA-amino acid hydrolase (ILR1)	ILR 1;AT3G02875.1	0.7913	1.73063	0.0378828
258908_at	At3g06350	putative dehydroquinase shikimate dehydrogenase		0.79065	1.72985	0.00444068
257235_at	At3g15060	ras-related GTP-binding protein	AtRABA1g;AT3G15060.1	0.78931	1.72825	0.00887365
248564_at	At5g49700	putative protein	AT5G49700.1	0.789193	1.72811	0.0241088
258614_at	At3g02770	putative S-adenosylmethionine:2-demethylmenaquinone methyltransferase	AT3G02770.1	0.78821	1.72693	0.00337414
248967_at	At5g45350	unknown protein		0.786827	1.72528	0.036479
261838_at	At1g16030		HSP70.e	0.786647	1.72506	0.0281617
261249_at	At1g05880	hypothetical protein	ARI12:ARIADNE12;AT1G05880.1	0.786563	1.72496	0.00854696
264475_s_at	At1g77170	hypothetical protein	AT1G77170.1	0.786473	1.72485	0.0183519
260540_at	At2g43500	hypothetical protein	AT2G43500.1	0.785617	1.72383	0.00537776
253124_at	At4g36030	unknown protein		0.784587	1.7226	0.0148551
254050_s_at	At4g25670	unknown protein		0.783207	1.72095	0.0136383
250064_at	At5g17890	disease resistance protein - like	AT5G17890.1	0.783167	1.7209	0.00678981
250994_at	At5g02490		HSP70.d	0.782163	1.71971	0.0116812
247313_at	At5g63980	3'(2'),5'-bisphosphate nucleotidase	FRY1/SAL1;FRY 1;AT5G63980.1	0.782117	1.71965	0.00805168
246042_at	At5g19440	cinnamyl-alcohol dehydrogenase - like protein	AT5G19440.1	0.78205	1.71957	0.00513019
266536_at	At2g16900	unknown protein		0.780107	1.71726	0.014038
257646_at	At3g25740	methionine aminopeptidase, putative	AT3G25740.1	0.77785	1.71457	0.00790388
259706_at	At1g77540	unknown protein		0.77716	1.71375	0.00716691
248932_at	At5g46050	peptide transporter	At5g46050;AT5G46050.1	0.77459	1.7107	0.0120558
254833_s_at	At4g12280	copper amine oxidase like protein (fragment2)	AT4G12280.1	0.77261	1.70836	0.00777873
248091_at	At5g55120	unknown protein (At5g55120)		0.772523	1.70825	0.00524133
245756_at	At1g35190	hyoscyamine 6-dioxygenase hydroxylase, putative		0.770567	1.70594	0.0123751
248629_at	At5g48970	mitochondrial carrier protein-like	At5g48970;AT5G48970.1	0.769917	1.70517	0.00556961
263439_at	At2g28650	unknown protein	AT2G28650.1	0.769197	1.70432	0.0101705
254673_at	At4g18430	membrane-bound small GTP-binding - like protein	AtRABA1e;AT4G18430.1	0.769177	1.7043	0.00791495
251594_at	At3g57630	putative protein	AT3G57630.1	0.768583	1.7036	0.0100426
260005_at	At1g67920	unknown protein		0.763253	1.69731	0.0435452
246071_at	At5g20150	ids4-like protein		0.763147	1.69719	0.0437871
256328_at	At3g02360	unknown protein	AT3G02360.1	0.76247	1.69639	0.00668559
247272_at	At5g64300	GTP cyclohydrolase II; 3,4-dihydroxy-2-butanone-4-phoshate synthase (emb|CAA03884.1)	AT5G64300.1	0.761263	1.69497	0.0142838
257264_at	At3g22060	unknown protein	AT3G22060.1	0.760007	1.6935	0.00613305
260993_at	At1g12140	hypothetical protein	AT1G12140.1	0.758557	1.6918	0.0302402
248506_at	At5g50370	adenylate kinase	AT5G50370.1	0.758223	1.69141	0.0329885
261668_at	At1g18500	2-isopropylmalate synthase, putative	AT1G18500.1	0.757607	1.69068	0.0324056
258571_at	At3g04420	unknown protein	AT3G04420.1	0.75718	1.69018	0.00794694
261973_at	At1g64610	putative protein		0.756443	1.68932	0.0048982
250911_at	At5g03730	SERINE/THREONINE-PROTEIN KINASE CTR1	CTR1;gin4;sis1;CTR 1;SIS1	0.75616	1.68899	0.0364134
265091_s_at	At1g03495	hypothetical protein		0.756033	1.68884	0.0329406
257037_at	At3g19130	nuclear acid binding protein, putative		0.75574	1.6885	0.00326482
262782_at	At1g13195	unknown protein		0.75386	1.6863	0.0125479
249071_at	At5g44050	putative protein	At5g44050	0.75049	1.68236	0.011389
267140_at	At2g38250	putative GT-1-like transcription factor	AT2G38250.1	0.743963	1.67477	0.0488475
261525_at	At1g14330	unknown protein		0.740303	1.67053	0.0158839
249102_at	At5g43590	patatin-like protein		0.739887	1.67004	0.0382112
245505_at	At4g15690	glutaredoxin	AT4G15690.1	0.73779	1.66762	0.0470285
262229_at	At1g68620	putative carboxylesterase	AT1G68620.1	0.737137	1.66686	0.0440721
262237_at	At1g48320	F11A17.13		0.737067	1.66678	0.015744
258935_at	At3g10120	unknown protein		0.736723	1.66639	0.0435377
261938_at	At1g22510	unknown protein	AT1G22510.1	0.73613	1.6657	0.00869908
249730_at	At5g24430	calcium dependent protein kinase CP4	AT5G24430.1	0.734347	1.66364	0.00651954
260130_s_at	At1g66280	beta-glucosidase, putative	Glu2 ;AT1G66280.1	0.73432	1.66361	0.0129193
254314_at	At4g22470	extensin - like protein	AT4G22470.1	0.733613	1.6628	0.00911212
249126_at	At5g43380	protein phosphatase 1 catalytic subunit (dbj|BAA24283.1)	AT5G43380.1	0.72989	1.65851	0.012865
258650_at	At3g09830	putative protein kinase	AT3G09830.1	0.72934	1.65788	0.00801669
258282_at	At3g26910	unknown protein	AT3G26910.1	0.728447	1.65685	0.0101993
251148_at	At3g63180	hypothetical protein	AT3G63180.1	0.727037	1.65524	0.00592715
262899_at	At1g59870	putative ABC transporter (At1g59870)	PDR8;ATPDR8;AT1G59870.1	0.727027	1.65522	0.0303913
247622_at	At5g60350	putative protein		0.72687	1.65504	0.0180266
259481_at	At1g18970	germin-like protein (GLP4)		0.72642	1.65453	0.0448692
246779_at	At5g27520	unknown protein	At5g27520;AT5G27520.1	0.72483	1.65271	0.0114626
257026_at	At3g19200	hypothetical protein		0.724417	1.65223	0.0393084
253578_at	At4g30340	unknown protein	AT4G30340.1	0.724097	1.65187	0.0116806
267544_at	At2g32720		b5 #4	0.72403	1.65179	0.0144131
246030_at	At5g21105		AT5G21105.1	0.72365	1.65135	0.0185099
247693_at	At5g59730	unknown protein	AT5G59730.1	0.723407	1.65108	0.0414343
257785_at	At3g26980	geranylgeranylated protein, putative		0.721713	1.64914	0.00870006
252462_at	At3g47250	unknown protein	AT3G47250.1	0.720917	1.64823	0.0207042
260881_at	At1g21550	unknown protein	AT1G21550.1	0.719363	1.64646	0.0100707
263112_at	At1g03080	unknown protein		0.718137	1.64506	0.0176252
251010_at	At5g02550	unknown protein	AT5G02550.1	0.717367	1.64418	0.0145349
266061_at	At2g18720	translation initiation factor eIF-2 gamma subunit	AteIF2-G3;AT2G18720.1	0.717227	1.64402	0.0183525
266581_at	At2g46140	putative desiccation related protein		0.7168	1.64353	0.032714
253047_at	At4g37295		AT4G37295.1	0.715557	1.64212	0.0220207
251061_at	At5g01830	putative protein	AtPUB16;AT5G01830.1	0.714387	1.64079	0.0155108
258380_at	At3g16650	PP1/PP2A phosphatases pleiotropic regulator PRL2	AT3G16650.1	0.714063	1.64042	0.0157071
258179_at	At3g21690	integral membrane protein, putative	At3g21690	0.713723	1.64003	0.00666048
264852_at	At2g17480		ATMLO8	0.712093	1.63818	0.0207135
253887_at	At4g27730	unknown protein (At4g27730)	AtOPT6;ATOPT6	0.71157	1.63759	0.0264796
248155_at	At5g54390	unknown protein	AT5G54390.1	0.71099	1.63693	0.0110236
248814_at	At5g46910	putative protein	AT5G46910.1	0.710567	1.63645	0.0222313
260367_at	At1g69760	unknown protein		0.70999	1.63579	0.0357283
255854_at	At1g67050	unknown protein	AT1G67050.1	0.70882	1.63447	0.0080844
249618_at	At5g37490	putative protein	AtPUB21	0.708197	1.63376	0.0149515
267530_at	At2g41890	putative receptor-like protein kinase	AT2G41890.1	0.707273	1.63272	0.0364807
266458_at	At2g47710	unknown protein	AT2G47710.1	0.707263	1.6327	0.0251723
248335_at	At5g52450	putative protein	At5g52450	0.706937	1.63233	0.0366783
253506_at	At4g31980		AT4G31980.1	0.706367	1.63169	0.00891934
264365_s_at	At1g03220	unknown protein	AT1G03220.1	0.706223	1.63153	0.00325789
248799_at	At5g47230	ethylene responsive element binding factor 5 (ATERF5) (sp|O80341)	AB018117,AB008107,AF370540,AtERF5;AtERF5;AT5G47230.1	0.705843	1.6311	0.0218478
259975_at	At1g76470	putative cinnamoyl-CoA reductase	AT1G76470.1	0.705843	1.6311	0.0144201
251178_at	At3g63440	cytokinin oxidase -like protein	AT3G63440.1	0.70495	1.63009	0.0369231
261826_at	At1g11580	unknown protein		0.704347	1.62941	0.0154445
263823_s_at	At2g40350	AP2 domain transcription factor	AC007020;AT2G40350.1	0.70408	1.62911	0.0491194
262314_at	At1g70810	unknown protein	AT1G70810.1	0.703927	1.62893	0.0101458
260092_at	At1g73280	putative serine carboxypeptidase	AT1G73280.1	0.703043	1.62794	0.00710164
256451_s_at	At1g75170	unknown protein		0.702823	1.62769	0.0188712
259609_at	At1g52410	myosin-like protein	AT1G52410.1	0.700933	1.62556	0.0356868
261027_at	At1g01340	CaM-regulated potassium ion channel (ACBK1)	CNGC10;ATCNGC10;CNGC-like.g;AT1G01340.1	0.700783	1.62539	0.0142128
254610_at	At4g18890	unknown protein		0.700497	1.62506	0.0387169
251797_at	At3g55560	unknown protein	AT3G55560.1	0.700153	1.62468	0.00757005
266878_at	At2g44580	putative RING zinc finger protein		0.699577	1.62403	0.020235
249589_at	At5g37850	pyridoxal kinase -like protein	SOS 4;AT5G37850.1	0.699557	1.62401	0.00793942
267008_at	At2g39350	ABC transporter like protein	WBC1;ATWBC1;AT2G39350.1	0.69955	1.624	0.0448218
253168_at	At4g35070	putative protein		0.69943	1.62386	0.00339246
260549_at	At2g43535	unknown protein	AT2G43535.1	0.699177	1.62358	0.044904
251623_at	At3g57390	MADS transcription factor-like protein	AGL18;AT3G57390.1	0.697847	1.62208	0.00615776
253841_at	At4g27830	beta-glucosidase like protein	Glu16;AT4G27830.1	0.69569	1.61966	0.00749843
250622_at	At5g07310	putative transcription factor	AL163912;AT5G07310.1	0.694227	1.61802	0.0128329
250496_at	At5g09650	inorganic pyrophosphatase - like protein	AT5G09650.1	0.69412	1.6179	0.0268857
252825_at	At4g39890	small GTP-binding protein - like	AtRABH1c;AT4G39890.1	0.693657	1.61738	0.0250893
266511_at	At2g47680	putative ATP-dependent RNA helicase A	AT2G47680.1	0.693117	1.61677	0.0177779
259626_at	At1g42990	bZip transcription factor AtbZip60	AtbZIP60;AT1G42990.1	0.692817	1.61644	0.00285981
247930_at	At5g57060	putative protein		0.692687	1.61629	0.0119825
256114_at	At1g16850	putative protein	AT1G16850.1	0.69118	1.6146	0.0223899
261354_at	At1g79690	unknown protein	AT1G79690.1	0.69089	1.61428	0.00282543
257027_at	At3g19210	DNA repair protein, putative	CHR25	0.689383	1.61259	0.0117184
253950_at	At4g26910	putative dihydrolipoamide succinyltransferase	AT4G26910.1	0.689207	1.6124	0.00800616
254917_at	At4g11350	putative protein	AT4G11350.1	0.689143	1.61233	0.0111502
248582_at	At5g49910	heat shock protein 70 (Hsc70-7)		0.688363	1.61145	0.0420306
260303_at	At1g70520	protein kinase like protein	AT1G70520.1	0.685953	1.60876	0.0459027
250291_at	At5g13280	aspartate kinase	AT5G13280.1	0.685363	1.60811	0.00497168
253776_at	At4g28390	ADP,ATP carrier-like protein	At4g28390;AT4G28390.1	0.684063	1.60666	0.0199052
251902_at	At3g54110	uncoupling protein (ucp/PUMP)	At3g54110;AT3G54110.1	0.683917	1.6065	0.0133664
247389_at	At5g63490	putative protein	AT5G63490.1	0.683677	1.60623	0.00625117
260477_at	At1g11050	Ser/Thr protein kinase isolog	AT1G11050.1	0.683627	1.60617	0.02408
265199_s_at	At2g36770	putative glucosyl transferase	AT2G36770.1	0.682967	1.60544	0.0237709
256787_at	At3g13790	putative beta-fructofuranosidase 1	AT3G13790.1	0.681067	1.60332	0.0350577
261240_at	At1g32940	putative protein	AT1G32940.1	0.680433	1.60262	0.0129584
251475_at	At3g59660	unknown protein	AT3G59660.1	0.678397	1.60036	0.00307064
256650_at	At3g13620	putative protein	At3g13620;AT3G13620.1	0.677373	1.59923	0.0191676
256964_at	At3g13520	arabinogalactan-protein AGP12	AT3G13520.1	0.67734	1.59919	0.0211294
254347_at	At4g22070	WRKY transcription factor 31 (WRKY31)	AtWRKY31;WRKY31	0.676827	1.59862	0.0138606
259161_at	At3g01500	carbonic anhydrase, chloroplast precursor	AT3G01500.1	0.67626	1.59799	0.00659706
250796_at	At5g05300	putative protein	AT5G05300.1	0.676107	1.59782	0.00523864
249652_at	At5g37070	putative protein		0.674803	1.59638	0.00303515
258809_at	At3g04070	NAM-like protein (no apical meristem)	AT3G04070.1	0.67468	1.59624	0.0304281
250990_at	At5g02290	serine/threonine-specific protein kinase NAK	AT5G02290.1	0.674067	1.59556	0.00819967
249361_at	At5g40540	protein kinase - like protein	RAF32;AT5G40540.1	0.67378	1.59525	0.0101766
264304_at	At1g78895	unknown protein	AT1G78895.1	0.673387	1.59481	0.026462
257401_at	At1g23550	hypothetical protein		0.672707	1.59406	0.0320395
258071_s_at	At3g26070	unknown protein	AT3G26070.1	0.671933	1.59321	0.00535447
259489_at	At1g15790	unknown protein (At1g15790)	AT1G15790.1	0.671673	1.59292	0.0238053
250435_at	At5g10380	putative protein	AT5G10380.1	0.670713	1.59186	0.040014
266231_at	At2g02220	putative receptor-like protein kinase	AT2G02220.1	0.670343	1.59145	0.00869985
247393_at	At5g63130	unknown protein		0.67024	1.59134	0.0113078
263565_at	At2g15390	unknown protein	FUT4;AtFUT4;AT2G15390.1	0.669663	1.5907	0.0233653
263404_s_at	At2g04100	unknown protein	At2g04100	0.669653	1.59069	0.0293745
250818_at	At5g04930	ATPase	ALA1;AT5G04930.1	0.669653	1.59069	0.00682168
251807_at	At3g55400	methionyl-tRNA synthetase (AtcpMetRS)	AT3G55400.1	0.66926	1.59026	0.00946994
250279_at	At5g13200	ABA-responsive protein - like		0.66803	1.5889	0.0303877
252320_at	At3g48580	endoxyloglucan transferase-like protein	XTH11;AT3G48580.1	0.66692	1.58768	0.0127859
260365_at	At1g70630	hypothetical protein		0.666063	1.58674	0.0104865
263228_at	At1g30700	putative reticuline oxidase-like protein	AT1G30700.1	0.665767	1.58641	0.0119567
249487_at	At5g39040	transporter associated with antigen processing-like protein (TAP2)	TAP2;ATTAP2	0.665617	1.58625	0.0199112
251624_at	At3g57280	unknown protein	AT3G57280.1	0.665417	1.58603	0.00656983
263498_at	At2g42610	unknown protein		0.6641	1.58458	0.0244157
259637_at	At1g52260	protein disulfide isomerase precursor, putative	AT1G52260.1	0.66317	1.58356	0.0226999
263379_at	At2g40140	putative CCCH-type zinc finger protein	AT2G40140.1	0.662847	1.5832	0.0412793
253063_at	At4g37640	plasma membrane-type calcium ATPase (ACA2)	ACA2;ACA2.b	0.662517	1.58284	0.0197178
265065_at	At1g03980	putative phytochelatin synthase		0.662053	1.58233	0.0211915
253489_at	At4g31780	monogalactosyldiacylglycerol synthase - like protein	MGD1	0.662037	1.58231	0.015432
260743_at	At1g15030	unknown protein	AT1G15030.1	0.660907	1.58108	0.039137
261979_at	At1g37130	nitrate reductase (At1g37130)	NIA 2;NIA2	0.660883	1.58105	0.00960942
256489_at	At1g31550	putative protein	AT1G31550.1	0.660857	1.58102	0.0345389
249943_at	At5g22280	unknown protein	AT5G22280.1	0.659923	1.58	0.0157908
255881_at	At1g67070	phosphomannose isomerase (din9)	AT1G67070.1	0.659173	1.57918	0.0298583
251197_at	At3g62960	glutaredoxin -like protein	AT3G62960.1	0.658093	1.578	0.0256331
265061_at	At1g61640	unknown protein	AT1G61640.1	0.658037	1.57793	0.0213975
263378_at	At2g40180	protein phosphatase 2C (AthPP2C5)	AT2G40180.1	0.657117	1.57693	0.00370576
265499_at	At2g15480	glucosyltransferase like protein	AT2G15480.1	0.656867	1.57665	0.0283722
254788_at	At4g12790	unknown protein	AT4G12790.1	0.656237	1.57597	0.00309179
248726_at	At5g47960	RAS superfamily GTP-binding protein-like	AtRABA4c;AT5G47960.1	0.655657	1.57533	0.0218416
263714_at	At2g20610	putative tyrosine aminotransferase	SUR 1;SUR1	0.655157	1.57479	0.00911069
258074_at	At3g25890	unknown protein	AT3G25890.1	0.654947	1.57456	0.013018
253851_at	At4g28110	putative transcription factor (MYB41)	AtMYB41;AT4G28110.1	0.65272	1.57213	0.022303
253795_at	At4g28420	tyrosine transaminase-like protein		0.651933	1.57127	0.00803709
263722_at	At2g13650	putative vanadate resistance protein	GONST1;AT2G13650.1	0.65149	1.57079	0.00614583
261767_s_at	At1g15500	putative adenine nucleotide translocase	AT1G15500.1	0.651303	1.57059	0.00406355
254996_at	At4g10390	putative protein kinase	AT4G10390.1	0.651013	1.57027	0.00829357
251194_at	At3g62920	putative protein	AT3G62920.1	0.650973	1.57023	0.0198767
245324_at	At4g17260	lactate dehydrogenase (LDH1)	AT4G17260.1	0.650303	1.5695	0.0384577
250199_at	At5g14180	AT5g14180/MUA22_18	AT5G14180.1	0.649863	1.56902	0.0128264
256911_at	At3g24090	glutamine:fructose-6-phosphate amidotransferase, putative	AT3G24090.1	0.64964	1.56878	0.0277694
248570_at	At5g49780	receptor protein kinase-like	AT5G49780.1	0.648277	1.56729	0.0161753
262225_at	At1g53840	unknown protein	ATPME1	0.646723	1.56561	0.0419121
245051_at	At2g23320	putative WRKY-type DNA-binding protein	AtWRKY15;WRKY15	0.645783	1.56459	0.00828335
245064_at	At2g39725	unknown protein	AT2G39725.1	0.645003	1.56374	0.00542904
246463_at	At5g16970	quinone oxidoreductase -like protein		0.642733	1.56128	0.0280656
259019_at	At3g07370		AtCHIP	0.638113	1.55629	0.0115482
260592_at	At1g55850	putative cellulose synthase catalytic subunit (At1g55850)	CslE1;AtCslE1;ATCSLE1	0.638097	1.55627	0.00868886
245523_at	At4g15910	drought-induced protein like	AT4G15910.1	0.636763	1.55484	0.0140694
258507_at	At3g06500	neutral invertase, putative		0.635637	1.55362	0.0421127
254812_at	At4g12250	nucleotide sugar epimerase -like protein	GAE5	0.63523	1.55319	0.0124908
252751_at	At3g43430	putative protein	AT3G43430.1	0.634643	1.55255	0.0278436
251597_at	At3g57750	protein kinase - like protein	AT3G57750.1	0.634463	1.55236	0.00798938
248148_at	At5g54930	unknown protein	AT5G54930.1	0.63312	1.55092	0.016249
264663_at	At1g09970	leucine-rich repeat receptor-like kinase At1g09970	AT1G09970.1	0.631687	1.54938	0.0346647
248563_at	At5g49690	anthocyanidin-3-glucoside rhamnosyltransferase-like	AT5G49690.1	0.631527	1.5492	0.0101618
249791_at	At5g23810	amino acid transporter	At5g23810;AT5G23810.1	0.631017	1.54866	0.0296118
266150_s_at	At2g12290	hypothetical protein		0.63066	1.54827	0.0299434
247811_at	At5g58430	leucine zipper-containing protein	AT5G58430.1	0.628887	1.54637	0.0118777
260517_at	At1g51420	unknown protein		0.62533	1.54256	0.0246864
252324_at	At3g48565	protein translocation complex sec61 gamma chain-like protein	AT3G48565.1	0.623577	1.54069	0.0126539
258244_at	At3g27770	unknown protein	AT3G27770.1	0.623207	1.54029	0.0109718
254781_at	At4g12840	putative protein		0.622983	1.54006	0.0081111									0.0600601	0.0600601
260085_at	At1g63290	D-ribulose-5-phosphate like protein	AT1G63290.1	0.62235	1.53938	0.018814
255504_at	At4g02200	drought-induced-19-like 1		0.62225	1.53927	0.0226018
265620_at	At2g27310	Unknown protein (At2g27310; F12K2.11)		0.621597	1.53858	0.0408386
255543_at	At4g01870	predicted protein of unknown function		0.621397	1.53836	0.0129965
265414_at	At2g16660	nodulin-like protein	AT2G16660.1	0.62064	1.53756	0.0418051
249252_at	At5g42010	putative protein		0.619357	1.53619	0.0158437
261317_at	At1g53030	cytochrome C oxidase assembly protein, putative		0.61913	1.53595	0.03803
267154_at	At2g30870	glutathione S-transferase (erd13)	AT2G30870.1	0.61896	1.53577	0.00817004
255149_at	At4g08150	KNAT1 homeobox-like protein	BP;KNAT1	0.618957	1.53576	0.0147966
247392_at	At5g63570	glutamate-1-semialdehyde 2,1-aminomutase 1 precursor (GSA 1) (glutamate-1-semialdehyde aminotransferase 1) (GSA-AT 1) (sp|P42799)		0.618237	1.535	0.0158202
265086_at	At1g03770	hypothetical protein		0.618133	1.53489	0.0258276
253637_at	At4g30390	unknown protein	AT4G30390.1	0.617673	1.5344	0.0356792
253273_at	At4g34180	unknown protein	AT4G34180.1	0.61728	1.53398	0.0103002
254324_at	At4g22640	predicted GPI-anchored protein	AT4G22640.1	0.616497	1.53315	0.0305646
250265_at	At5g12900	unknown protein	AT5G12900.1	0.616123	1.53275	0.0438039
265448_at	At2g46590	DOF zinc finger like protein	DAG2;DAG 2;AT2G46590.1	0.61274	1.52916	0.014266
264712_at	At1g09810	unknown protein		0.612467	1.52887	0.0124318
267276_at	At2g30130	unknown protein	ASL5;LBD12;AT2G30130.1	0.612133	1.52852	0.0388361
248237_at	At5g53890	receptor protein kinase-like protein	AT5G53890.1	0.61213	1.52851	0.00828014
266908_at	At2g34650	protein kinase PINOID	PINOID;PID;AT2G34650.1	0.61165	1.52801	0.0265509
261135_at	At1g19610	putative defensin AMP1 protein (At1g19610)	AT1G19610.1	0.611217	1.52755	0.01884
266792_at	At2g02860	Sucrose transporter (suc3)	AtSUC3;SUC3;SUT2	0.611057	1.52738	0.017179
257758_at	At3g22980	eukaryotic translation elongation factor 2, putative	AteEF2-2;AT3G22980.1	0.610573	1.52687	0.0123564
249078_at	At5g44070	phytochelatin synthase 1 (AtPCS1)	CAD 1;CAD1	0.610067	1.52633	0.0381751
245686_at	At5g22060	DNAJ PROTEIN HOMOLOG ATJ	ATJ2	0.610017	1.52628	0.0086735
245060_at	At2g39770	GDP-mannose pyrophosphorylase	CYT 1;AT2G39770.1	0.608633	1.52481	0.00690721
249790_at	At5g24290	unknown protein	AT5G24290.1	0.60803	1.52418	0.0183908
246943_at	At5g25440	protein kinase like protein	AT5G25440.1	0.607357	1.52347	0.0291664
262461_at	At1g50360	myosin, putative	At VIIIA;AT1G50360.1	0.60666	1.52273	0.0153558
259670_at	At1g52310	protein kinase, putative	AT1G52310.1	0.603757	1.51967	0.0256663
260522_x_at	At2g41730	unknown protein	AT2G41730.1	0.603623	1.51953	0.0351332
247052_at	At5g66700	homeodomain transcription factor-like	AT5G66700.1	0.603307	1.51919	0.0172641
245323_at	At4g16500	cysteine proteinase inhibitor like protein	AT4G16500.1	0.601833	1.51764	0.0225673
262607_at	At1g13990	unknown protein	AT1G13990.1	0.601413	1.5172	0.0423121
266884_at	At2g44790	phytocyanin, blue copper-binding protein II		0.601243	1.51702	0.00791846
253342_at	At4g33520		AT4G33520.1	0.600313	1.51605	0.0171899
252179_at	At3g50760	putative protein	AT3G50760.1	0.60021	1.51594	0.012922
247197_at	At5g65240	receptor-like protein kinase	AT5G65240.1	0.599217	1.51489	0.00464335
246601_at	At1g31710	putative protein	AT1G31710.1	0.599127	1.5148	0.0342681
262344_at	At1g64060	cytochrome b245 beta chain homolog RbohAp108	RBOHF;RbohF	0.59783	1.51344	0.00569552
266338_at	At2g32400	ionotropic glutamate receptor (GLR5)	AtGLR3.7;ATGLR3.7	0.597463	1.51305	0.00330233
250575_at	At5g08240	unknown protein		0.597143	1.51272	0.0267494
248820_at	At5g47060	putative protein		0.5971	1.51267	0.0108748
247835_at	At5g57910	unknown protein		0.59656	1.51211	0.041831
257194_at	At3g13110	serine acetyltransferase (Sat-1)	AT3G13110.1	0.595647	1.51115	0.0235084
260257_at	At1g74340	putative dolichyl-phosphate mannosyltransferase polypeptide 2	AT1G74340.1	0.59564	1.51114	0.0174306
254832_at	At4g12490	pEARLI 1-like protein	AT4G12490.1	0.595403	1.51089	0.0423205
251520_at	At3g59410	protein kinase like	AT3G59410.1	0.59415	1.50958	0.0154439
265769_at	At2g48090	unknown protein	AT2G48090.1	0.594147	1.50958	0.0488388
254559_at	At4g19200	unknown protein		0.593603	1.50901	0.0412473
248410_at	At5g51570	putative protein		0.591883	1.50721	0.0205172
255360_at	At4g03960	unknown protein	AT4G03960.1	0.59052	1.50579	0.0463967
253665_at	At4g30230	hypothetical protein		0.58997	1.50522	0.0169387
262093_at	At1g56145		AT1G56145.1	0.589087	1.50429	0.0244641
258856_at	At3g02040	unknown protein	AT3G02040.1	0.588833	1.50403	0.0271367
252928_at	At4g38940	unknown protein		0.587933	1.50309	0.00529327
265772_at	At2g48010	protein kinase like protein	AT2G48010.1	0.58683	1.50194	0.0324147
254103_at	At4g25030	unknown protein		0.58558	1.50064	0.0154368
261713_at	At1g32640	putative transcription factor BHLH6	AtbHLH6,AtbHLH006;AT1G32640.1	0.58549	1.50055	0.0213906
253646_at	At4g29810	MAP kinase kinase 2	MKK2;ATMKK2	0.585033	1.50007	0.0146911
256531_at	At1g33320	cystathionine gamma-synthase, putative	AT1G33320.1	-0.585437	-1.50049	0.0374534
261469_at	At1g28340	hypothetical protein	AT1G28340.1	-0.586053	-1.50113	0.0145428
258123_at	At3g18040	MAP kinase like protein	MPK9	-0.586407	-1.5015	0.0336099
249999_at	At5g18640	triacylglycerol lipase-like protein	AT5G18640.1	-0.58651	-1.50161	0.0223929
255551_at	At4g01840	putative potassium channel	KCO5	-0.587237	-1.50237	0.00929641
250621_at	At5g07250	membrane protein		-0.587427	-1.50256	0.00325823
247957_at	At5g57050	protein phosphatase 2C ABI2 (PP2C) (sp|O04719)	ABI2;ABI 2	-0.587457	-1.5026	0.00723395
258990_at	At3g08840	unknown protein	AT3G08840.1	-0.58746	-1.5026	0.012491
266331_at	At2g01570	putative RGA1, giberellin repsonse modulation protein	RGA;RGA1	-0.588	-1.50316	0.0114665
251093_at	At5g01360	unknown protein	AT5G01360.1	-0.588523	-1.50371	0.0120579
247312_at	At5g63970	putative protein		-0.588763	-1.50396	0.0329251
251289_at	At3g61830	auxin response factor-like protein	ARF16;ARF18;AT3G61830.1	-0.589347	-1.50457	0.01349
258757_at	At3g10910	putative RING zinc finger protein		-0.589613	-1.50484	0.0218667
253359_at	At4g33080	protein kinase like protein	AT4G33080.1	-0.58973	-1.50497	0.0115036
251195_at	At3g62930	glutaredoxin -like protein	AT3G62930.1	-0.589757	-1.50499	0.0260564
247638_at	At5g60490	fasciclin-like arabinogalactan protein FLA12	AT5G60490.1	-0.590063	-1.50531	0.0268945
261605_at	At1g49580	CDPK-related protein kinase, putative	CRK8;AT1G49580.1	-0.590497	-1.50577	0.0153478
249033_at	At5g44920	putative protein	AT5G44920.1	-0.590743	-1.50602	0.0278303
247627_at	At5g60360	AALP protein	AT5G60360.1	-0.591123	-1.50642	0.011735
255475_at	At4g02480		AT4G02480.1	-0.591767	-1.50709	0.0324908
253286_at	At4g34260	unknown protein	AT4G34260.1	-0.593167	-1.50855	0.0463259
259375_at	At3g16370	putative APG protein	AT3G16370.1	-0.59318	-1.50857	0.0430716
253197_at	At4g35250	unknown protein	AT4G35250.1	-0.593667	-1.50908	0.0189412
259345_s_at	At3g03700	hypothetical protein	AT3G03700.1	-0.593773	-1.50919	0.00683075
262443_at	At1g47655		AT1G47655.1	-0.59412	-1.50955	0.0380663
258480_at	At3g02640	Unknown protein (F16B3.27)		-0.59423	-1.50967	0.0447493
263629_at	At2g04850	unknown protein		-0.594363	-1.50981	0.0212342
262246_at	At1g48410	Argonaute protein AGO1	AGO1;AGO 1;AGOI	-0.594473	-1.50992	0.00856933
249864_at	At5g22830	magnesium transporter protein (GMN10)	At5g22830;AtMRS2-11;AT5G22830.1	-0.594567	-1.51002	0.00444961
251882_at	At3g54140	peptide transport - like protein	At3g54140;AT3G54140.1	-0.59474	-1.5102	0.00653057
263942_at	At2g35860	predicted GPI-anchored protein (by homology)	AT2G35860.1	-0.595207	-1.51069	0.0306699
255294_at	At4g04750	putative sugar transporter	At4g04750;AT4G04750.1	-0.595853	-1.51137	0.0436691
264313_at	At1g70410	unknown protein	AT1G70410.1	-0.59603	-1.51155	0.038397
247383_at	At5g63410	unknown protein	AT5G63410.1	-0.596393	-1.51193	0.00975801
247709_at	At5g59250	D-xylose-H+ symporter - like protein	At5g59250;AT5G59250.1	-0.59683	-1.51239	0.00640476
245196_at	At1g67750	pectate lyase 1-like protein	AT1G67750.1	-0.596867	-1.51243	0.0272008
246617_at	At5g36270	GSH-dependent dehydroascorbate reductase 1-like		-0.59699	-1.51256	0.0369476
252987_at	At4g38390	putative growth regulator protein		-0.59765	-1.51325	0.0221233
260623_at	At1g08090	high-affinity nitrate transporter NRT2	NRT 2;AtNRT2;1;ATNRT2:1	-0.598043	-1.51366	0.0350719
263225_at	At1g30650	putative DNA-binding protein	AtWRKY14;WRKY14	-0.59814	-1.51376	0.0369621
267377_at	At2g26250	beta-ketoacyl-CoA synthase (FIDDLEHEAD)	FDH	-0.598303	-1.51394	0.015108
249619_at	At5g37500	guard cell outward rectifying K+ channel	AT5G37500.1	-0.598343	-1.51398	0.0302579
259681_at	At1g77760	nitrate reductase 1 (NR1)	NIA 1;NIA1	-0.59854	-1.51418	0.0149126
256176_at	At1g51640	hypothetical protein	AT1G51640.1	-0.599253	-1.51493	0.015523
252135_at	At3g50830	putative cold acclimation protein		-0.5994	-1.51509	0.00330991
250133_at	At5g16400	thioredoxin f2 (gb|AAD35004.1)	AT5G16400.1	-0.599943	-1.51566	0.0121098
259073_at	At3g02290			-0.600143	-1.51587	0.00722821
254281_at	At4g22840	unknown protein	At4g22840;AT4G22840.1	-0.60022	-1.51595	0.00714997
266488_at	At2g47670	putative pectinesterase	AT2G47670.1	-0.60042	-1.51616	0.0440818
262473_at	At1g50250	putative chloroplast FtsH protease		-0.60053	-1.51627	0.0191004
245201_at	At1g67840	unknown protein	AT1G67840.1	-0.60057	-1.51632	0.0185504
263431_at	At2g22170	unknown protein	AT2G22170.1	-0.60085	-1.51661	0.0309855
258253_at	At3g26760	putative short chain alcohol dehydrogenase	AT3G26760.1	-0.60093	-1.51669	0.00856651
259856_at	At1g68440	unknown protein		-0.601993	-1.51781	0.0291019
257222_at	At3g27925	DegP protease precursor, 5' partial	DEGP	-0.602503	-1.51835	0.0118135
247074_at	At5g66590	Unknown protein (K1F13.27)	AT5G66590.1	-0.602843	-1.51871	0.0401749
263840_at	At2g36885	unknown protein	AT2G36885.1	-0.603083	-1.51896	0.0189419
256447_at	At1g33440	nitrate transporter NTL1, putative	At1g33440;AT1G33440.1	-0.60397	-1.51989	0.0385533
245746_at	At1g51070	putative bHLH transcription factor (bHLH115)	AtbHLH115;AT1G51070.1	-0.60478	-1.52075	0.0197326
263664_at	At1g04250	putative auxin-induced protein, IAA17/AXR3-1	AXR3;IAA17;AXR 3;AT1G04250.1	-0.60503	-1.52101	0.0434461
262091_at	At1g56160	putative transcription factor (MYB72)	AtMYB72;AT1G56160.1	-0.605217	-1.52121	0.0464872
258648_at	At3g07900	putative auxin-independent growth promoter	AT3G07900.1	-0.606507	-1.52257	0.00358529
249964_at	At5g19010	MAP kinase -like protein	MPK16	-0.607087	-1.52318	0.0147084
258859_at	At3g02120	hypothetical protein		-0.607173	-1.52327	0.0181581
255221_at	At4g05150	unknown protein		-0.60718	-1.52328	0.0113265
247443_at	At5g62720	unknown protein	AT5G62720.1	-0.60755	-1.52367	0.0222254
254746_at	At4g12980	unknown protein		-0.607747	-1.52388	0.0172646
259848_at	At1g72180	leucine-rich receptor-like protein kinase, putative	AT1G72180.1	-0.607913	-1.52405	0.0468964
264987_at	At1g27030	unknown protein		-0.607917	-1.52406	0.0245543
266651_at	At2g25760	putative casein kinase I	AT2G25760.1	-0.608227	-1.52438	0.00336439
255908_s_at	At1g18010	hypothetical protein		-0.608797	-1.52499	0.0172774
255332_at	At4g04340	predicted protein of unknown function	AT4G04340.1	-0.608803	-1.52499	0.0101833
248795_at	At5g47390	Myb-related transcription activator-like	AT5G47390.1	-0.610007	-1.52627	0.0404619
258432_at	At3g16570	unknown protein		-0.610133	-1.5264	0.0106272
264476_at	At1g77130		AT1G77130.1	-0.610523	-1.52681	0.0179377
258705_at	At3g09470	hypothetical protein		-0.611117	-1.52744	0.00322883
260986_at	At1g53580	glyoxalase II	AT1G53580.1	-0.611377	-1.52772	0.0208012
258499_at	At3g02540	RAD23 like protein		-0.611473	-1.52782	0.0154518
249212_at	At5g42690	putative protein		-0.611897	-1.52827	0.00911739
244975_at	AtCg00710		PSBH	-0.61193	-1.5283	0.0435381
258805_at	At3g04010	putative beta-1,3-glucanase	AT3G04010.1	-0.613043	-1.52948	0.0215169
254722_at	At4g13530	unknown protein		-0.613203	-1.52965	0.0144061
255793_at	At2g33250	unknown protein	AT2G33250.1	-0.61358	-1.53005	0.0447292
261791_at	At1g16170	unknown protein		-0.6137	-1.53018	0.0216256
265870_at	At2g01660	predicted GPI-anchored protein	AT2G01660.1	-0.613713	-1.53019	0.0199611
262879_at	At1g64860	plastid RNA polymerase sigma-subunit (SIG2)	SIGA	-0.61434	-1.53086	0.0424524
266716_at	At2g46820	unknown protein	AT2G46820.1	-0.614353	-1.53087	0.021044
260091_at	At1g73290	putative serine carboxypeptidase	AT1G73290.1	-0.61442	-1.53094	0.0415118
265246_at	At2g43050	putative pectinesterase		-0.614683	-1.53122	0.0314431
263136_at	At1g78580	trehalose-6-phosphate synthase	TPS 1;TPS*;AT1G78580.1	-0.61688	-1.53356	0.014277
249729_at	At5g24410	6-phosphogluconolactonase-like protein	AT5G24410.1	-0.61691	-1.53359	0.0101686
247232_at	At5g64940	ABC transporter-like	ATATH13	-0.617427	-1.53414	0.0280275
253188_at	At4g35300	putative sugar transporter protein	At4g35300;AT4G35300.1	-0.61755	-1.53427	0.0349411
247590_at	At5g60720	unknown protein		-0.61827	-1.53503	0.0442418
258718_at	At3g09760	unknown protein		-0.618603	-1.53539	0.00570135
256033_at	At1g07250	putative 3-o-glucosyltransferase	AT1G07250.1	-0.6187	-1.53549	0.0160953
266022_at	At2g05920	serine protease like protein	AT2G05920.1	-0.618713	-1.53551	0.0215052
252925_at	At4g39100	ES43 like protein	SHL1	-0.61901	-1.53582	0.00806196
261230_at	At1g20010	beta tubulin 1, putative	TUB5	-0.620033	-1.53691	0.0495753
259688_at	At1g63120	membrane protein, putative		-0.62049	-1.5374	0.00320586
259058_at	At3g03470	putative cytochrome P450	CYP89A9	-0.622183	-1.5392	0.0177574
262349_at	At2g48130	predicted GPI-anchored protein	AT2G48130.1	-0.622547	-1.53959	0.0412781
259034_at	At3g09410	putative pectinacetylesterase	AT3G09410.1	-0.62388	-1.54101	0.00986807
261013_at	At1g26440	unknown protein	AT1G26440.1	-0.625267	-1.5425	0.018884
251829_at	At3g55020	unknown protein	AT3G55020.1	-0.625293	-1.54252	0.0129909
267498_at	At2g45720	unknown protein		-0.625297	-1.54253	0.0167432
253191_at	At4g35350	cysteine proteinase - like protein	XCP1	-0.62574	-1.543	0.00887493
262795_at	At1g13130	hypothetical protein	AT1G13130.1	-0.626787	-1.54412	0.00683069
245601_at	At4g14240	hypothetical protein		-0.62703	-1.54438	0.0303148
252971_at	At4g38770	extensin - like protein	PRP4	-0.62736	-1.54474	0.0132671
255438_at	At4g03070	oxidoreductase - like protein (AOP1.1)		-0.627603	-1.545	0.0220065
246429_at	At5g17450	farnesylated protein ATFP6-like protein		-0.62878	-1.54626	0.0136097
254705_at	At4g17870	unknown protein		-0.628957	-1.54645	0.00766728
250803_at	At5g04980	putative protein	AT5G04980.1	-0.629397	-1.54692	0.0071302
247288_at	At5g64330	non-phototropic hypocotyl 3 (NPH3)	AT5G64330.1;NPH 3	-0.629507	-1.54704	0.0256161
263954_at	At2g35840	putative sucrose-6F-phosphate phosphohydrolase		-0.6305	-1.5481	0.0123538
252153_at	At3g51360	putative protein	AT3G51360.1	-0.63084	-1.54847	0.0290905
246991_at	At5g67400	peroxidase (emb|CAA66967.1)	PER73;AT5G67400.1	-0.630963	-1.5486	0.0489659
251832_at	At3g55150	unknown protein	AT3G55150.1	-0.631097	-1.54874	0.0265451
257227_at	At3g27820	putative cytosolic monodehydroascorbate reductase	AT3G27820.1	-0.632527	-1.55028	0.00607513
246759_at	At5g27950	unknown protein	ATF15F15.20;AT5G27950.1	-0.632837	-1.55061	0.0142753
251931_at	At3g53950	unknown protein	AT3G53950.1	-0.63297	-1.55075	0.0102899
260074_at	At1g73640	putative ras-related GTP-binding protein	AtRABA6a;AT1G73640.1	-0.632997	-1.55078	0.00362286
265664_at	At2g24420	unknown protein	AT2G24420.1	-0.633137	-1.55093	0.0113697
258633_at	At3g07990	putative serine carboxypeptidase II	AT3G07990.1	-0.633467	-1.55129	0.0267563
251658_at	At3g57020	unknown protein	AT3G57020.1	-0.634023	-1.55189	0.0188054
267304_at	At2g30080	putative Fe(II) transport protein	ZIP6	-0.6348	-1.55272	0.0417758
246827_at	At5g26330	copper binding protein - like, predicted GPI-anchored protein	AT5G26330.1	-0.63485	-1.55278	0.0487728
257974_at	At3g20820	unknown protein	AT3G20820.1	-0.63486	-1.55279	0.00610534
257757_at	At3g18660	unknown protein	AT3G18660.1	-0.634867	-1.55279	0.0174943
266984_at	At2g39570	unknown protein	AT2G39570.1	-0.63487	-1.5528	0.0479544
264250_at	At1g78680	gamma-glutamyl hydrolase	AT1G78680	-0.635043	-1.55298	0.00710891
267517_at	At2g30510	unknown protein	RPT 2;RPT2	-0.635277	-1.55324	0.0416249
265457_at	At2g46550	unknown protein	AT2G46550.1	-0.63537	-1.55334	0.0399903
261487_at	At1g14340	unknown protein		-0.636133	-1.55416	0.00283599
259983_at	At1g76490	3-hydroxy-3-methylglutaryl CoA reductase (AA 1-592)	HMG1	-0.636153	-1.55418	0.0137108
246926_at	At5g25240	unknown protein		-0.63734	-1.55546	0.0127115
250408_at	At5g10930	serine/threonine protein kinase -like protein	AtCIPK5;AT5G10930.1	-0.637517	-1.55565	0.0223157
257743_at	At3g27390	unknown protein	AT3G27390.1	-0.63874	-1.55697	0.00392826
252636_at	At3g44520	putative protein	AT3G44520.1	-0.638813	-1.55705	0.0380716
259665_at	At1g55160	unknown protein		-0.638877	-1.55712	0.00375714
248268_at	At5g53480	importin beta	At5g53480.1	-0.639247	-1.55752	0.010047
247069_at	At5g66920	pectinesterase like protein	At5g66920;AT5G66920.1	-0.639497	-1.55779	0.0188248
259416_at	At1g02305	cathepsin B-like cysteine proteinase like protein	AT1G02305.1	-0.63953	-1.55782	0.0129502
245990_at	At5g20640	putative protein	AT5G20640.1	-0.640553	-1.55893	0.00910399
266715_at	At2g46780	putative RNA-binding protein		-0.640663	-1.55905	0.012311
250007_at	At5g18670	beta-amylase-like proten	AT5G18670.1	-0.641387	-1.55983	0.0265565
256226_at	At1g56280	hypothetical protein	ATDI19	-0.641817	-1.56029	0.0195252
250596_at	At5g07780	putative protein	AT5G07780.1	-0.642243	-1.56075	0.0258867
250935_at	At5g03240	polyubiquitin (ubq3)		-0.642317	-1.56083	0.00407996
253877_at	At4g27435	unknown protein	AT4G27435.1	-0.642467	-1.561	0.0172759
251992_at	At3g53350	unknown protein	AT3G53350.1	-0.645297	-1.56406	0.0198854
264138_at	At1g78950		ATLUP3	-0.645803	-1.56461	0.0033498
266349_at	At2g01460	unknown protein	AT2G01460.1	-0.6461	-1.56493	0.0123673
262664_at	At1g13970	unknown protein (At1g13970)	AT1G13970.1	-0.647033	-1.56594	0.0229196
260065_at	At1g73760	putative RING zinc finger protein	AT1G73760.1	-0.64843	-1.56746	0.00796146
250968_at	At5g02890	unknown protein		-0.64888	-1.56795	0.00610252
245897_at	At5g09400	potassium transport protein-like	AtHAK7;AT5G09400.1	-0.649213	-1.56831	0.0100599
267144_at	At2g38110	unknown protein (At2g38110)	AT2G38110.1	-0.649423	-1.56854	0.00841679
260271_at	At1g63690	unknown protein	AT1G63690.1	-0.650567	-1.56978	0.00366392
263296_at	At2g38800		Hypothetical	-0.650587	-1.56981	0.0349207
248249_at	At5g53140	protein phosphatase 2C-like	AT5G53140.1	-0.650587	-1.56981	0.00854304
265545_at	At2g28250	putative protein kinase	AT2G28250.1	-0.65088	-1.57013	0.026142
256600_at	At3g14850	unknown protein	AT3G14850.1	-0.651097	-1.57036	0.0178767
259371_at	At1g69080	unknown protein	AT1G69080.1	-0.651407	-1.5707	0.0237362
265967_at	At2g37450	nodulin-like protein	At2g37450;AT2G37450.1	-0.651463	-1.57076	0.0126986
264405_at	At1g10210		MPK1	-0.65231	-1.57168	0.0224023
253109_at	At4g35920	unknown protein		-0.652357	-1.57173	0.0110612
264894_at	At1g23040	predicted GPI-anchored protein	AT1G23040.1	-0.652873	-1.5723	0.0225787
263365_at	At2g20550	putative heat shock protein	AT2G20550.1	-0.653587	-1.57307	0.0190334
246197_at	At4g37010	caltractin-like protein	AT4G37010.1	-0.654327	-1.57388	0.0385325
259300_at	At3g05100	unknown protein (At3g05100)	AT3G05100.1	-0.654407	-1.57397	0.0286261
266004_at	At2g37330	unknown protein		-0.655293	-1.57494	0.0329251
245965_at	At5g19730	pectin methylesterase-like protein		-0.655633	-1.57531	0.0107984
248172_at	At5g54660	unknown protein		-0.655933	-1.57563	0.0123638
261279_at	At1g05850	putative endochitinase	ELP;AT1G05850.1	-0.656257	-1.57599	0.00355631
247710_at	At5g59260	receptor-like protein kinase	AT5G59260.1	-0.656277	-1.57601	0.0271378
246996_at	At5g67420	unknown protein	ASL39;LBD37	-0.65669	-1.57646	0.00539221
259576_at	At1g35330	hypothetical protein	AT1G35330.1	-0.657407	-1.57724	0.0225026
266436_at	At2g43160	putative clathrin binding protein (epsin)		-0.6576	-1.57746	0.0211982
264990_at	At1g27210	unknown protein	AT1G27210.1	-0.65768	-1.57754	0.010327
253263_at	At4g34000	abscisic acid responsive elements-binding factor (ABRE/ABF3) / bZip transcription factor AtbZip37	ABF3,AtbZIP37;ABF3/AtbZIP37;ABF3	-0.658003	-1.5779	0.0220019
245174_at	At2g47500	kinesin heavy chain like protein	ATT30B22.20;AT2G47500.1	-0.65819	-1.5781	0.0297834
261809_at	At1g08340	unknown protein		-0.658497	-1.57844	0.0359377
264998_at	At1g67330	unknown protein	AT1G67330.1	-0.65853	-1.57847	0.0138822
248469_at	At5g50820	putative protein	AT5G50820.1	-0.658577	-1.57852	0.00829789
245117_at	At2g41560	putative Ca2+-ATPase	ACA4;ACA4.d;AT2G41560.1	-0.658627	-1.57858	0.0136289
245482_at	At4g16180	hypothetical protein	AT4G16180.1	-0.659143	-1.57914	0.00339489
260039_at	At1g68795	unknown protein	CLE12	-0.661497	-1.58172	0.0297917
259083_at	At3g04810	kinase like protein	AT3G04810.1	-0.661693	-1.58194	0.00450802
249617_at	At5g37450	receptor protein kinase-like protein	AT5G37450.1	-0.662313	-1.58262	0.0120665
262727_at	At1g75800	thaumatin, putative	AT1G75800.1	-0.66255	-1.58288	0.0406126
252006_at	At3g52820	purple acid phosphatase-like protein	AT3G52820.1	-0.662983	-1.58335	0.0326043
261514_at	At1g71870	hypothetical protein	At1g71870	-0.663607	-1.58404	0.0208922
262495_at	At1g21780	unknown protein	AT1G21780.1	-0.66381	-1.58426	0.0107448
253158_at	At4g35780	unknown protein	RAF29;AT4G35780.1	-0.664873	-1.58543	0.0269881
249375_at	At5g40730	arabinogalactan-protein AGP24	AT5G40730.1	-0.665157	-1.58574	0.0240792
250535_at	At5g08480	unknown protein		-0.665383	-1.58599	0.0242254
255486_at	At4g02600		ATMLO1	-0.665967	-1.58663	0.0117241
245810_at	At1g38131		AT1G38131.1	-0.666207	-1.58689	0.0250634
247212_at	At5g65040	unknown protein	AT5G65040.1	-0.66675	-1.58749	0.0193723
267355_at	At2g39900	putative LIM-domain protein		-0.666763	-1.58751	0.0189105
266291_at	At2g29320	tropinone reductase like protein	AT2G29320.1	-0.667867	-1.58872	0.0120657
260884_at	At1g29240	unknown protein	AT1G29240.1	-0.668343	-1.58925	0.0112763
247552_at	At5g60920	phytochelatin synthetase - like predicted GPI-anchored protein	COB;COB:COBRA	-0.668463	-1.58938	0.00713573
247243_at	At5g64700	nodulin-like protein	AT5G64700.1	-0.669257	-1.59025	0.00991872
248764_at	At5g47640	unknown protein	AT5G47640.1	-0.669873	-1.59093	0.00894055
257172_at	At3g23700	unknown protein	AT3G23700.1	-0.6701	-1.59118	0.0380841
263412_at	At2g28720	putative histone H2B	HTB3;AT2G28720.1	-0.67052	-1.59165	0.0265616
267233_s_at	At2g43920	unknown protein		-0.671123	-1.59231	0.0116053
248121_at	At5g54690	putative protein	AT5G54690.1	-0.671553	-1.59279	0.0160129
254791_at	At4g12910	serine carboxypeptidase 1 precursor-like protein	AT4G12910.1	-0.671683	-1.59293	0.0031395
253638_at	At4g30470	cinnamoyl-CoA reductase - like protein		-0.672203	-1.5935	0.0370357
252172_at	At3g50640	unknown protein	AT3G50640.1	-0.67337	-1.59479	0.0499665
262310_at	At1g70840	unknown protein (At1g70840)		-0.674033	-1.59553	0.0297631
245807_at	At1g46768	AP2 domain containing protein RAP2.1	AT1G46768.1	-0.674257	-1.59577	0.0179862
253548_at	At4g30993		AT4G30993.1	-0.674347	-1.59587	0.00955801
266327_at	At2g46680	homeodomain transcription factor (ATHB-7)	ATHB-7;AT2G46680.1	-0.674497	-1.59604	0.0200504
246872_at	At5g26080	extensin - like protein	AT5G26080.1	-0.67452	-1.59607	0.0331818
254492_at	At4g20260	endomembrane-associated protein		-0.675167	-1.59678	0.0205606
247179_at	At5g65320	putative bHLH transcription factor (bHLH099)	AtbHLH99,AtbHLH099;AT5G65320.1	-0.675243	-1.59687	0.0142306
261136_at	At1g19600	ribokinase, putative	AT1G19600.1	-0.67615	-1.59787	0.0208807
264404_at	At2g25160	putative cytochrome P450	CYP82F1	-0.676393	-1.59814	0.0300909
258113_at	At3g14650	putative cytochrome P450	CYP72A11	-0.676583	-1.59835	0.0162955
253509_at	At4g31710	putative protein (AtGLR2.4)	AtGLR2.4;ATGLR2.4	-0.676763	-1.59855	0.0430027
261425_at	At1g18880	unknown protein	At1g18880;AT1G18880.1	-0.677253	-1.59909	0.0157409
250024_at	At5g18270	NAM (no apical meristem)-like protein	AT5G18270.1	-0.6778	-1.5997	0.00394539
256138_at	At1g48670	hypothetical protein	GH3 18	-0.678033	-1.59996	0.0146305
251713_at	At3g56080	unknown protein (At3g56080)	AT3G56080.1	-0.678413	-1.60038	0.0115558
255302_at	At4g04830	Unknown protein		-0.678547	-1.60053	0.0140319
251925_at	At3g54000	unknown protein		-0.678587	-1.60057	0.0138714
264802_at	At1g08560	putative syntaxin-related protein (U39451)	KN;SYP111	-0.67871	-1.60071	0.0260505
257642_at	At3g25710	putative bHLH transcription factor (bHLH032)	AtbHLH32,AtbHLH032;AT3G25710.1	-0.679127	-1.60117	0.0199581
252606_at	At3g45010	carboxypeptidase precursor-like protein	AT3G45010.1	-0.6794	-1.60147	0.00787092
250317_at	At5g12250	tubulin beta-6 chain (sp|P29514)	TUB6	-0.67948	-1.60156	0.0123317
247188_at	At5g65430	GF14 Kappa isoform	GRF8	-0.67989	-1.60202	0.01421
253136_at	At4g35470	unknown protein		-0.680027	-1.60217	0.00535808
246591_at	At5g14880	HAK8	AtHAK8;AT5G14880.1	-0.680137	-1.60229	0.035556
254561_at	At4g19160	unknown protein		-0.680233	-1.6024	0.0259958
258742_at	At3g05800	unknown protein	AtbHLH150;AT3G05800.1	-0.68066	-1.60287	0.0254664
253043_at	At4g37540	unknown protein	ASL41;LBD39	-0.680673	-1.60289	0.00602947
257965_at	At3g19900	unknown protein	AT3G19900.1	-0.680747	-1.60297	0.00976818
261893_at	At1g80690	unknown protein	AT1G80690.1	-0.681	-1.60325	0.0100581
263276_at	At2g14100	putative cytochrome P450	CYP705A13	-0.681187	-1.60346	0.00681582
262887_at	At1g14780	unknown protein (At1g14780)		-0.681763	-1.6041	0.0396998
248551_at	At5g50200	unknown protein	AT5G50200.1	-0.68232	-1.60472	0.0205147
260144_at	At1g71960	putative ABC transporter	WBC26;ATWBC26;AT1G71960.1	-0.68244	-1.60485	0.0448878
253392_at	At4g32650	potassium channel protein AtKC	AtKAT3;KAT3	-0.682657	-1.60509	0.011818
253876_at	At4g27430	COP1-interacting protein 7 (CIP7)	CIP7	-0.683033	-1.60551	0.013626
258797_at	At3g04730	auxin-induced protein	IAA16;AT3G04730.1	-0.684123	-1.60673	0.0102983
260944_at	At1g45130	putative beta-galactosidase emb|CAB64741.1; similar to ESTs gb|N96096.1, gb|AW096565.1, gb|AI994624.1, gb|T42360.1, gb|AI100297.1	AtBGAL5;AT1G45130.1	-0.684263	-1.60688	0.0321834
251150_at	At3g63120	unknown protein	AT3G63120.1	-0.68483	-1.60751	0.032626
263591_at	At2g01910	unknown protein		-0.68497	-1.60767	0.021502
253500_at	At4g31920	predicted protein	ARR10	-0.68547	-1.60823	0.0208935
251706_at	At3g56620	nodulin-like protein	At3g56620;AT3G56620.1	-0.685967	-1.60878	0.0249537
248092_at	At5g55170	ubiquitin-like protein	AT5G55170.1	-0.686107	-1.60894	0.00887898
246425_at	At5g17420	cellulose synthase catalytic subunit (IRX3)	CesA7;IRX 3;CesA07;IRX3	-0.686213	-1.60905	0.00781225
253253_at	At4g34750		SAUR49;SAUR.e	-0.68624	-1.60908	0.024449
247601_at	At5g60850	zinc finger protein OBP4 - like	OBP4;AT5G60850.1	-0.68648	-1.60935	0.0161049
266827_at	At2g22920	putative serine carboxypeptidase I	AT2G22920.1	-0.686587	-1.60947	0.00691533
260567_at	At2g43820	putative glucosyltransferase	AT2G43820.1	-0.686973	-1.6099	0.010151
252737_at	At3g43220	putative protein	AtSAC3	-0.68705	-1.60999	0.00856058
261635_at	At1g50020	tubulin alpha-6 chain like protein	AT1G50020.1	-0.687397	-1.61037	0.00956998
256968_at	At3g21070	unknown protein		-0.6876	-1.6106	0.0135128
247924_at	At5g57655	xylose isomerase	AT5G57655.1	-0.688693	-1.61182	0.0258678
251900_at	At3g54430	putative protein		-0.688723	-1.61186	0.0155733
254340_at	At4g22120	putative protein	AT4G22120.1	-0.689173	-1.61236	0.010245
258015_at	At3g19340	unknown protein		-0.689493	-1.61272	0.0113374
245676_at	At1g56670	lipase homolog (Lip-4)	AT1G56670.1	-0.689503	-1.61273	0.0426075
258901_at	At3g05640	putative protein phosphatase-2C		-0.690113	-1.61341	0.0249521
253145_at	At4g35560	hypothetical protein		-0.6903	-1.61362	0.012937
264495_at	At1g27380			-0.690617	-1.61397	0.0197697
255068_at	At4g08920	flavin-type blue-light photoreceptor (HY4)	HY 4;HY4	-0.69101	-1.61441	0.0234925
265884_at	At2g42320	unknown protein		-0.691273	-1.61471	0.0162719
250131_at	At5g16550	Unknown protein (MQK4.29)	AT5G16550.1	-0.69146	-1.61492	0.0081026
262096_at	At1g56010	NAC1	NAC1	-0.691643	-1.61512	0.00469881
263901_at	At2g36320	unknown protein	AT2G36320.1	-0.693037	-1.61668	0.0459198
249755_at	At5g24580	unknown protein		-0.69313	-1.61679	0.0466433
265929_s_at	At2g18570	putative flavonol 3-O-glucosyltransferase	AT2G18570.1	-0.693473	-1.61717	0.0306557
245567_at	At4g14630	germin precursor oxalate oxidase	GLP9	-0.694067	-1.61784	0.0315794
261099_at	At1g62980	expansin At-EXP6, putative	AT-EXP18	-0.694777	-1.61863	0.0226514
266276_at	At2g29330	putative tropinone reductase	AT2G29330.1	-0.694787	-1.61865	0.0238077
254631_at	At4g18610	putative protein	AT4G18610.1	-0.694997	-1.61888	0.0195334
250500_at	At5g09530	periaxin - like protein	AT5G09530.1	-0.69532	-1.61924	0.0197421
247774_at	At5g58660	putative protein	AT5G58660.1	-0.69538	-1.61931	0.00828176
266913_at	At2g45890	hypothetical protein	AT2G45890.1	-0.69539	-1.61932	0.0111408
252464_at	At3g47160	RNA-binding protein-like protein	AT3G47160.1	-0.695527	-1.61948	0.0499534
251395_at	At2g45470	GPI-anchored protein (Fla8)	AT2G45470.1	-0.695643	-1.61961	0.0232981
265439_at	At2g21045		AT2G21045.1	-0.69605	-1.62006	0.0299907
259958_at	At1g53730	leucine-rich repeat transmembrane protein kinase 1, putative	AT1G53730.1	-0.6964	-1.62046	0.012644
248558_at	At5g49990	permease	At5g49990;AT5G49990.1	-0.69668	-1.62077	0.00411111
248793_at	At5g47240	mutT domain protein-like		-0.6987	-1.62304	0.0268494
254109_at	At4g25240	Pollen-specific protein SKU5 homologue (SKS1)	At4g25240;AT4G25240.1	-0.699883	-1.62437	0.00789353
253379_at	At4g33330	putative protein	AT4G33330.1	-0.70004	-1.62455	0.028384
256913_at	At3g23870	unknown protein		-0.700307	-1.62485	0.0218633
254547_at	At4g19860	putative protein	AT4G19860.1	-0.700423	-1.62498	0.0293375
259231_at	At3g11410	protein phosphatase 2C (PP2C)	PP2C;AT3G11410.1	-0.700553	-1.62513	0.0132533
252911_at	At4g39510	cytochrome P450 -like protein	CYP96A12	-0.70091	-1.62553	0.0260465
263465_at	At2g31940		AT2G31940.1	-0.702443	-1.62726	0.0203158
257473_at	At1g33840	unknown protein		-0.703483	-1.62843	0.036101
264795_at	At1g08680	unknown protein	ZiGA4;AT1G08680.1	-0.704663	-1.62976	0.0209892
262162_at	At1g78020	unknown protein	AT1G78020.1	-0.70521	-1.63038	0.0361737
252622_at	At3g45310	cysteine protease-like protein	AT3G45310.1	-0.705327	-1.63051	0.0128552
251107_at	At5g01610	unknown protein		-0.705533	-1.63075	0.0385629
245431_at	At4g17080	phosphatidylinositol-4-phosphate-5-kinase like protein		-0.706123	-1.63141	0.00853301
247707_at	At5g59450	putative SCARECROW transcriptional regulatory protein (F2O15.13)	SCL11;AT5G59450.1	-0.70652	-1.63186	0.0470547
253754_at	At4g29020	glycine-rich protein like	AT4G29020.1	-0.70979	-1.63557	0.0157192
249134_at	At5g43150	unknown protein	AT5G43150.1	-0.71134	-1.63732	0.0303274
255721_at	At1g31940	unknown protein	AT1G31940.1	-0.71172	-1.63776	0.0160376
253239_at	At4g34500	putative serine/threonine protein kinase	AT4G34500.1	-0.711967	-1.63804	0.0209818
250810_at	At5g05090	unknown protein	AT5G05090.1	-0.71357	-1.63986	0.0135053
254263_at	At4g23493		AT4G23493.1	-0.71413	-1.64049	0.0371465
255385_at	At4g03610	putative hydrolase	AT4G03610.1	-0.715403	-1.64194	0.00935453
263780_at	At2g46350	hypothetical protein		-0.715537	-1.64209	0.0177685
253227_at	At4g35030	protein kinase - like	AT4G35030.1	-0.716967	-1.64372	0.0198917
260775_at	At1g78300	putative tyrosine activation protein	GRF2;GF14	-0.718393	-1.64535	0.00602196
263560_s_at	At2g15370	unknown protein	FUT5;AtFUT5;AT2G15370.1	-0.720493	-1.64775	0.012148
260076_at	At1g73630	calmodulin like protein	AT1G73630.1	-0.720563	-1.64783	0.0294988
255674_at	At4g00430	transmembrane protein	PIP1;4;TMP-C	-0.72096	-1.64828	0.0118653
247519_at	At5g61430	NAM, no apical meristem, - like protein	AT5G61430.1	-0.722843	-1.65043	0.0136177
254206_at	At4g24180	thaumatin-like protein	AT4G24180.1	-0.723147	-1.65078	0.00567455
248796_at	At5g47180	VAMP (vesicle-associated membrane protein)-associated protein-like	AT5G47180.1	-0.723253	-1.6509	0.00573854
251307_at	At3g61200	unknown protein		-0.723553	-1.65124	0.00888983
264956_at	At1g76990	unknown protein	AT1G76990.1	-0.723757	-1.65148	0.019775
253985_at	At4g26220			-0.724007	-1.65176	0.04527
262218_at	At1g74760			-0.72424	-1.65203	0.0320505
254461_at	At4g21230	receptor kinase - like protein	AT4G21230.1	-0.725187	-1.65311	0.00430041
250801_at	At5g04960	pectinesterase		-0.725537	-1.65352	0.0428173
253297_at	At4g33810	beta-xylan endohydrolase -like protein	AT4G33810.1	-0.726953	-1.65514	0.00933827
262919_at	At1g79380	unknown protein	AT1G79380.1	-0.727477	-1.65574	0.0258248
260363_at	At1g70550	unknown protein	AT1G70550.1	-0.727653	-1.65594	0.0428239
261156_s_at	At1g34520	hypothetical protein		-0.72779	-1.6561	0.035484
250949_at	At5g03510	putative protein	AT5G03510.1	-0.727967	-1.6563	0.0259469
260090_at	At1g73310	putative serine carboxypeptidase	AT1G73310.1	-0.728883	-1.65736	0.0359393
253289_at	At4g34320	putative protein		-0.73007	-1.65872	0.0202977
264348_at	At1g12110	nitrate/chlorate transporter CHL1	CHL 1;AtNRT1.1;NRT1	-0.730093	-1.65875	0.0154635
260089_at	At1g73170	unknown protein	AT1G73170.1	-0.730633	-1.65937	0.0167536
263467_at	At2g31730	unknown protein		-0.73091	-1.65969	0.0122416
256774_at	At3g13760	hypothetical protein	AT3G13760.1	-0.731953	-1.66089	0.0370551
250336_at	At5g11720	alpha-glucosidase 1	AT5G11720.1	-0.732527	-1.66155	0.0218684
248565_at	At5g49710	putative protein		-0.73254	-1.66156	0.0101744
255285_at	At4g04630	unknown protein		-0.733237	-1.66236	0.0216046
256828_at	At3g22970	unknown protein	AT3G22970.1	-0.73341	-1.66256	0.00620713
256839_at	At3g22930	calmodulin, putative	AT3G22930.1	-0.733507	-1.66268	0.0385629
261863_at	At1g50630	unknown protein (At1g50630)	AC012561	-0.734013	-1.66326	0.0179982
248681_at	At5g48900	pectate lyase	AT5G48900.1	-0.73405	-1.6633	0.0208461
250872_at	At5g03960	putative protein	AT5G03960.1	-0.736083	-1.66565	0.0440906
264590_at	At2g17710	unknown protein		-0.73657	-1.66621	0.020509
245558_at	At4g15430	unknown protein	AT4G15430.1	-0.73659	-1.66623	0.0252824
265321_at	At2g18280	tubby-like protein 2	AT2G18280.1	-0.737493	-1.66728	0.0141928
266644_at	At2g29660	unknown protein	AT2G29660.1	-0.737993	-1.66785	0.0153366
249151_at	At5g43360	inorganic phosphate transporter (dbj|BAA24281.1)	AtPht1;3;AT5G43360.1	-0.73813	-1.66801	0.00745723
251896_at	At3g54390	unknown protein	AT3G54390.1	-0.738477	-1.66841	0.00324908
264684_at	At1g65590	hypothetical protein	AT1G65590.1	-0.738837	-1.66883	0.0137019
254848_at	At4g11960	unknown protein	AT4G11960.1	-0.741997	-1.67249	0.0198607
267614_at	At2g26710	putative cytochrome P450	BAS1;CYP72B1	-0.74241	-1.67297	0.0123472
261559_at	At1g01780	LIM domain protein, putative		-0.742567	-1.67315	0.0302429
248961_at	At5g45650	subtilisin-like protease	AT5G45650.1	-0.742757	-1.67337	0.00786021
252098_at	At3g51330	predicted GPI-anchored protein	AT3G51330	-0.74338	-1.67409	0.01352
260806_at	At1g78260	unknown protein		-0.743423	-1.67414	0.0355364
261026_at	At1g01240	unknown protein	AT1G01240.1	-0.743653	-1.67441	0.0224494
251069_at	At5g01930	(1-4)-beta-mannan endohydrolase-like protein	AT5G01930.1	-0.743797	-1.67458	0.0185346
245577_at	At4g14780	kinase like protein	RAF26;AT4G14780.1	-0.744407	-1.67529	0.0466521
256891_at	At3g19030	unknown protein	AT3G19030.1	-0.746183	-1.67735	0.00910385
267418_at	At2g35000	putative RING zinc finger protein	AT2G35000.1	-0.74832	-1.67984	0.020669
247549_at	At5g61420	putative transcription factor MYB28	AtMYB28;AT5G61420.1	-0.748507	-1.68005	0.0114042
252594_at	At3g45680	putative transporter protein	At3g45680;AT3G45680.1	-0.749223	-1.68089	0.0096094
250661_at	At5g07030	nucleoid DNA-binding-like protein	AT5G07030.1	-0.749313	-1.68099	0.0129117
251154_at	At3g63110	cytokinin synthase (AtIPT3)	AT3G63110.1	-0.749797	-1.68156	0.0122809
252596_at	At3g45330	receptor-like protein kinase	AT3G45330.1	-0.750037	-1.68184	0.0172792
264898_at	At1g23205		AT1G23205.1	-0.750797	-1.68272	0.0259643
252917_at	At4g38960	putative zinc finger protein	AT4G38960.1	-0.751307	-1.68332	0.012633
255305_at	At4g04770	putative ABC transporter	LAF 6;ATNAP1;ATABC1	-0.752307	-1.68448	0.017178
250375_at	At5g11540	putative protein	AT5G11540.1	-0.75234	-1.68452	0.0284477
251009_at	At5g02640	unknown protein		-0.75295	-1.68524	0.0131148
263751_at	At2g21300	putative kinesin heavy chain	ATF3K23.6;AT2G21300.1	-0.754467	-1.68701	0.0115683
249599_at	At5g37990	putative protein		-0.755853	-1.68863	0.0126454
258511_at	At3g06590	unknown protein	AtbHLH148;AT3G06590.1	-0.756393	-1.68926	0.00451509
259310_s_at	At3g05165	sugar transporter like protein	AT3G05165.1	-0.757837	-1.69095	0.00828331
265475_at	At2g15620	ferredoxin--nitrite reductase	AT2G15620	-0.75797	-1.69111	0.014951
247356_at	At5g63800	beta-galactosidase like protein	AtBGAL6;AT5G63800.1	-0.75809	-1.69125	0.04384
257668_at	At3g20460	sugar transporter, putative	At3g20460;AT3G20460.1	-0.758523	-1.69176	0.024296
266672_at	At2g29650	Na+-dependent inorganic phosphate cotransporter like protein	At2g29650;AT2G29650.1	-0.759537	-1.69295	0.017388
245510_at	At4g15740	hypothetical protein	AT4G15740.1	-0.75976	-1.69321	0.0469062
260179_at	At1g70690	unknown protein	AT1G70690.1	-0.759977	-1.69346	0.0244285
247734_at	At5g59400	unknown protein	AT5G59400.1	-0.76068	-1.69429	0.0172818
254633_at	At4g18640	putative protein (fragment)	AT4G18640.1	-0.76173	-1.69552	0.045157
258092_at	At3g14595	unknown protein		-0.76211	-1.69597	0.0246958
252833_at	At4g40090		AT4G40090.1	-0.762553	-1.69649	0.0329559
263915_at	At2g36430	unknown protein (At2g36430)	AT2G36430.1	-0.762583	-1.69653	0.0134933
252502_at	At3g46900	copper transport protein - like protein	COPT2;AT3G46900.1	-0.762993	-1.69701	0.0183671
257154_at	At3g27210	unknown protein	AT3G27210.1	-0.76308	-1.69711	0.0326483
245736_at	At1g73330	putative protein	AT1G73330.1	-0.76324	-1.6973	0.0470351
264572_at	At1g05320	unknown protein		-0.763507	-1.69761	0.016243
246933_at	At5g25160	ZFP3 zinc finger protein	ZFP3;AT5G25160.1	-0.764333	-1.69858	0.00459882
267029_at	At2g38460	unknown protein	AT2G38460.1	-0.7665	-1.70114	0.0222853
248779_at	At5g47720	acetoacyl-CoA-thiolase		-0.76682	-1.70152	0.0282701
264501_at	At1g09390	putative lipase	AT1G09390.1	-0.76691	-1.70162	0.0081763
264832_at	At1g03660	unknown		-0.76796	-1.70286	0.0365164
259541_at	At1g20650	hypothetical protein	AT1G20650.1	-0.769167	-1.70429	0.0153514
259165_at	At3g01470	homeobox protein (HAT5)	HAT5,ATHB-1;AT3G01470.1	-0.769533	-1.70472	0.00444609
246978_at	At5g24910	cytochrome P450-like protein	CYP714A1	-0.76989	-1.70514	0.0124219
266396_at	At2g38790	unknown protein		-0.76994	-1.7052	0.0101679
258170_at	At3g21600	unknown protein	AT3G21600.1	-0.77024	-1.70555	0.0126392
262166_at	At1g74840	MYB family transcription factor like protein	AT1G74840.1	-0.77102	-1.70648	0.0251456
266321_at	At2g46660	putative cytochrome P450	CYP78A6	-0.77116	-1.70664	0.0453397
258977_s_at	At3g02020	putative aspartate kinase	AT3G02020.1	-0.771183	-1.70667	0.0140196
249112_at	At5g43780	ATP sulfurylase precursor (gb|AAD26634.1)	APS4	-0.771977	-1.70761	0.0118259
253692_at	At4g29720	unknown protein	AT4G29720.1	-0.772013	-1.70765	0.0458346
247591_at	At5g60770	high-affinity nitrate transporter ACH1 - like protein	At5g60770;AT5G60770.1	-0.77206	-1.70771	0.0466514
248467_at	At5g50800	MtN3-like protein	AT5G50800.1	-0.772233	-1.70791	0.0118048
245540_at	At4g15230	ABC transporter like protein	PDR2';AT4G15230.1	-0.772837	-1.70863	0.0112754
246390_at	At1g77330	unknown protein		-0.7729	-1.7087	0.0346123
249059_at	At5g44530	serine proteinase	AT5G44530.1	-0.772917	-1.70872	0.00512886
264783_at	At1g08650	putative calcium-dependent protein kinase (U90439)	AT1G08650.1	-0.773023	-1.70885	0.0190345
253860_at	At4g27700	unknown protein	AT4G27700.1	-0.773313	-1.70919	0.0163461
267358_at	At2g39890	proline transporter 1	ProT1;AT2G39890.1	-0.773837	-1.70981	0.00792081
249581_at	At5g37600	glutamate--ammonia ligase	AT5G37600.1	-0.774103	-1.71013	0.0215701
247043_at	At5g66880	protein kinase, 41K (EC 2.7.1.-) (pir||S71172)	APK;AT5G66880.1	-0.774487	-1.71058	0.0439027
261056_at	At1g01360	unknown protein		-0.775177	-1.7114	0.0167517
262796_at	At1g20850	putative cysteine proteinase	AT1G20850.1	-0.776277	-1.7127	0.0116284
263647_at	At2g04690	unknown protein	AT2G04690.1	-0.77667	-1.71317	0.0470444
261139_at	At1g19700	unknown protein	AT1G19700.1	-0.77778	-1.71449	0.00776409
261806_at	At1g30510	ferrodoxin NADP oxidoreductase - like protein	AT1G30510.1	-0.778283	-1.71509	0.0423039
255150_at	At4g08160	putative xylan endohydrolase	AT4G08160.1	-0.779497	-1.71653	0.0283624
253539_at	At4g31450	unknown protein		-0.780133	-1.71729	0.0131309
263146_at	At1g53940	hypothetical protein	AT1G53940.1	-0.780553	-1.71779	0.0154427
247797_at	At5g58780			-0.78097	-1.71829	0.011396
247469_at	At5g62165	unknown protein	AT5G62165.1	-0.781367	-1.71876	0.0302146
256454_at	At1g75280	putative NADPH oxidoreductase		-0.782403	-1.71999	0.00757265
247107_at	At5g66040	senescence-associated protein sen1-like protein; ketoconazole resistance protein-like		-0.782673	-1.72032	0.0159218
254512_at	At4g20230	terpene cyclase like protein	AT4G20230.1	-0.783993	-1.72189	0.0324076
246275_at	At4g36540	putative bHLH transcription factor (bHLH058)	AtbHLH58,AtbHLH058;AT4G36540.1	-0.78406	-1.72197	0.00356076
255982_at	At1g34000	unknown protein	AT1G34000	-0.785473	-1.72366	0.00380755
249047_at	At5g44410	berberine bridge enzyme-like protein	AT5G44410.1	-0.7857	-1.72393	0.0247163
256025_at	At1g58370	unknown protein	CYP79C2	-0.785863	-1.72412	0.0123719
262975_at	At1g75540	zinc finger protein, putative	AT1G75540.1	-0.786163	-1.72448	0.0101904
255216_s_at	At4g07670	putative peptidase	AT4G07670.1	-0.787867	-1.72652	0.0239934
259276_at	At3g01190	putative peroxidase	PER27;AT3G01190.1	-0.788217	-1.72694	0.0244841
249070_at	At5g44030	cellulose synthase catalytic subunit-like protein	CesA4;CesA04;CESA4	-0.78931	-1.72825	0.0356747
252075_at	At3g51730	unknown protein	At3g51730;AT3G51730.1	-0.7897	-1.72871	0.00810677
249765_at	At5g24030	putative protein	At5g24030	-0.790937	-1.7302	0.0101225
258085_at	At3g26100	unknown protein (MPE11.29)		-0.791543	-1.73093	0.00894598
261032_at	At1g17430	unknown protein	AT1G17430.1	-0.7918	-1.73123	0.0158966
253613_at	At4g30320	PR-1-like protein	AT4G30320.1	-0.79201	-1.73149	0.0424613
262609_at	At1g13930	putative hydroxyproline-rich glycoprotein		-0.79297	-1.73264	0.0172715
262951_at	At1g75500	nodulin-like protein	At1g75500;AT1G75500.1	-0.793423	-1.73318	0.00716381
263765_at	At2g21540	putative phosphatidylinositol/phophatidylcholine transfer protein		-0.793497	-1.73327	0.017215
253300_at	At4g33580	carbonate dehydratase - like protein	AT4G33580.1	-0.793857	-1.7337	0.0422408
256310_at	At1g30360	ERD4 protein (ERD4)	AT1G30360.1	-0.795323	-1.73547	0.0258116
259064_at	At3g07490	putative calmodulin	AT3G07490.1	-0.796673	-1.73709	0.0120697
264680_at	At1g65510	hypothetical protein	AT1G65510.1	-0.797127	-1.73764	0.0123607
261677_at	At1g18470	unknown protein	AT1G18470.1	-0.799903	-1.74098	0.00474331
262935_at	At1g79410	unknown protein	At1g79410;AT1G79410.1	-0.803637	-1.7455	0.0464776
246992_at	At5g67430	N-acetyltransferase hookless1-like protein	AT5G67430.1	-0.804647	-1.74672	0.005255
264804_at	At1g08590	putative receptor kinase, CLV1	AT1G08590.1	-0.80476	-1.74686	0.00713756
257623_at	At3g26210	cytochrome P450, putative	CYP71B23	-0.805783	-1.74809	0.014633
247114_at	At5g65910	unknown protein	EML1	-0.805837	-1.74816	0.0270432
264506_at	At1g09560	germin-like protein	AT1G09560.1	-0.80775	-1.75048	0.00373844
266956_at	At2g34510	predicted GPI-anchored protein	AT2G34510.1	-0.809283	-1.75234	0.0330213
246076_at	At5g20280	sucrose-phosphate synthase-like protein	AT5G20280.1	-0.809303	-1.75237	0.0248539
245966_at	At5g19790	AP2 domain containing protein RAP2.11	AF003104;AT5G19790.1	-0.810427	-1.75373	0.0316952
253155_at	At4g35720	putative protein	AT4G35720.1	-0.812047	-1.7557	0.0350327
252605_s_at	At3g45070	sulfotransferase-like protein	AT3G45070.1	-0.812097	-1.75576	0.0149951
262049_at	At1g80180	unknown protein	AT1G80180.1	-0.812323	-1.75604	0.0377273
261945_at	At1g64530	unknown protein	AT1G64530.1	-0.813097	-1.75698	0.0123832
250717_at	At5g06200	putative protein		-0.816253	-1.76083	0.041119
254405_at	At4g21350		AtPUB8	-0.817093	-1.76185	0.00390463
263628_at	At2g04780	GPI-anchored protein (Fla7)	AT2G04780.1	-0.817533	-1.76239	0.0215273
246135_at	At5g20885	unknown protein	AT5G20885.1	-0.820063	-1.76548	0.00717842
265131_at	At1g23760	putative polygalacuronase isoenzyme 1 beta subunit	AT1G23760.1	-0.820787	-1.76637	0.0257929
249195_s_at	At5g42500	disease resistance response protein-like	AT5G42500.1	-0.82248	-1.76844	0.0489282
247933_at	At5g56980	unknown protein	AT5G56980.1	-0.823637	-1.76986	0.0191425
252829_at	At4g40060	homeodomain - like protein	ATHB-16;AT4G40060.1	-0.82388	-1.77016	0.0159814
265573_at	At2g28200	putative zinc-finger protein	X98675.1,AC006202.3;AT2G28200.1	-0.824047	-1.77036	0.00330085
249439_at	At5g40020	thaumatin-like protein	AT5G40020.1	-0.825083	-1.77164	0.00587467
248298_at	At5g53110	unknown protein	AT5G53110.1	-0.825903	-1.77264	0.00283798
247193_at	At5g65380	unknown protein	At5g65380	-0.826443	-1.77331	0.00811097
251477_at	At3g59680	putative protein	AT3G59680.1	-0.826747	-1.77368	0.0107387
266170_at	At2g39050	similar to stress responsive lectin-like cDNAs from rice		-0.827927	-1.77513	0.00608489
257615_at	At3g26510	unknown protein		-0.82811	-1.77536	0.0246405
263319_at	At2g47160	putative anion exchange protein	AT2G47160.1;BOR1	-0.828927	-1.77636	0.0229278
260332_at	At1g70470	hypothetical protein	AT1G70470.1	-0.828957	-1.7764	0.037532
262479_at	At1g11130	leucine-rich repeat transmembrane protein kinase, putative	AT1G11130.1	-0.829443	-1.777	0.0138579
250926_at	At5g03555	uracil transporter - like protein	AT5G03555.1	-0.829827	-1.77747	0.00392414
253113_at	At4g35985		AT4G35985.1	-0.82995	-1.77762	0.0329223
246968_at	At5g24870	RING finger-like protein		-0.83008	-1.77778	0.00447083
255957_at	At1g22160	unknown protein	AT1G22160.1	-0.830257	-1.778	0.0137149
245281_at	At4g15560	1-D-deoxyxylulose 5-phosphate synthase, putative	CLA;CLA ;AT4G15560.1	-0.832073	-1.78024	0.0308657
245410_at	At4g17220	unknown protein		-0.832617	-1.78091	0.0468924
246781_at	At5g27350	sugar transporter like protein	SFP1;At5g27350;AT5G27350.1	-0.832723	-1.78104	0.00595284
248828_at	At5g47110	Lil3 protein	AT5G47110.1	-0.83296	-1.78134	0.0180111
256137_at	At1g48690		GH3 20	-0.834803	-1.78361	0.0412734
260034_at	At1g68810	putative bHLH transcription factor (bHLH030)	AtbHLH30,AtbHLH030;AT1G68810.1	-0.835077	-1.78395	0.0331805
252248_at	At3g49750	putative protein	AT3G49750.1	-0.83674	-1.78601	0.0164274
267035_at	At2g38400	putative beta-alanine-pyruvate aminotransferase	AT2G38400.1	-0.837263	-1.78666	0.0470322
252057_at	At3g52480	unknown protein	AT3G52480.1	-0.83809	-1.78768	0.0208777
249778_at	At5g24165	unknown protein	AT5G24165.1	-0.838703	-1.78844	0.0359113
256097_at	At1g13670	putative protein		-0.838777	-1.78853	0.0207009
252202_at	At3g50300	anthranilate N-hydroxycinnamoyl/benzoyltransferase - like protein		-0.83884	-1.78861	0.00934142
251842_at	At3g54580	extensin precursor -like protein	AT3G54580.1	-0.839007	-1.78882	0.0122164
261667_at	At1g18460	unknown protein	AT1G18460.1	-0.840127	-1.79021	0.0282557
249136_at	At5g43180	putative protein	AT5G43180.1	-0.841047	-1.79135	0.0355433
266861_at	At2g26830	putative choline kinase	EMB 1187	-0.841527	-1.79195	0.0101833
245885_at	At5g09440	unknown protein	AT5G09440.1	-0.842147	-1.79272	0.0412812
250103_at	At5g16600	transcription factor (gb|AAD53095.1)	AtMYB43;AT5G16600.1	-0.842467	-1.79311	0.00908803
254656_at	At4g18070	unknown protein		-0.842723	-1.79343	0.0195148
250939_at	At5g03040	unknown protein	AT5G03040.1	-0.843143	-1.79395	0.0203064
264287_at	At1g61930	unknown protein	AT1G61930.1	-0.843273	-1.79412	0.014211
263284_at	At2g36100	unknown protein		-0.844667	-1.79585	0.0456289
261749_at	At1g76180	unknown protein	AT1G76180	-0.8454	-1.79676	0.0161137
251962_at	At3g53420	plasma membrane intrinsic protein 2a	PIP2;1;PIP2A	-0.846853	-1.79857	0.0164237
258023_at	At3g19450	putative cinnamyl alcohol dehydrogenase 2		-0.849047	-1.80131	0.0377912
247483_at	At5g62420	aldose reductase-like protein	AT5G62420.1	-0.850357	-1.80295	0.0450422
266372_at	At2g41310	putative two-component response regulator 3 protein	ARR8;ATRR3	-0.850523	-1.80315	0.00651657
245864_at	At1g58070	hypothetical protein		-0.85077	-1.80346	0.00723778
262275_at	At1g68710	ATPase, putative	AC008075;ALA9;AT1G68710.1	-0.851313	-1.80414	0.02122
263979_at	At2g42840	En/Spm-like transposon protein	PDF1	-0.852587	-1.80574	0.00886593
248343_at	At5g52260	unknown protein	AtMYB19;AT5G52260.1	-0.85263	-1.80579	0.00525235
246344_at	At3g56730	putative protein		-0.85283	-1.80604	0.0129357
251146_at	At3g63520	neoxanthin cleavage enzyme nc1		-0.853033	-1.80629	0.014894
252591_at	At3g45600	unknown protein	AT3G45600.1	-0.8536	-1.807	0.00270583
262446_at	At1g49310	unknown protein	AT1G49310.1	-0.85759	-1.81201	0.00699103
265539_at	At2g15830	pseudogene	AT2G15830.1	-0.858793	-1.81352	0.047154
258765_at	At3g10710	putative pectinesterase		-0.859403	-1.81429	0.0170214
257896_at	At3g16920	basic chitinase, putative	AT3G16920.1	-0.859727	-1.81469	0.0291604
247514_at	At5g61640	peptide methionine sulfoxide reductase - like protein	AT5G61640.1	-0.8604	-1.81554	0.0044725
248104_at	At5g55250	S-adenosyl-L-methionine:salicylic acid carboxyl methyltransferase-like protein		-0.8605	-1.81567	0.0351411
252025_at	At3g52900	unknown protein		-0.861613	-1.81707	0.0120116
267511_at	At2g45670	unknown protein	AT2G45670.1	-0.86188	-1.81741	0.0120237
265253_at	At2g02020	putative peptide/amino acid transporter	AT2G02020.1	-0.86224	-1.81786	0.0200004
260148_at	At1g52800	putative oxidoreductase		-0.862737	-1.81848	0.0184795
253373_at	At4g33150	lysine-ketoglutarate reductase/saccharopine dehydrogenase (LKR/SDH)	SDH	-0.86442	-1.82061	0.019563
265023_at	At1g24440	unknown protein	AT1G24440.1	-0.865977	-1.82257	0.0158486
249518_at	At5g38610	putative protein	AT5G38610.1	-0.866697	-1.82348	0.0138308
250855_at	At5g04730	unknown protein		-0.867693	-1.82474	0.00345987
262557_at	At1g31330	photosystem I subunit III precursor, putative	AT1G31330.1	-0.8682	-1.82538	0.021609
262133_at	At1g78000	sulfate transporter (Sultr1;2)	SEL 1;At1g78000;AT1G78000.1	-0.869213	-1.82667	0.0117354
253255_at	At4g34760		SAUR50	-0.869273	-1.82674	0.0291842
259586_at	At1g28100	unknown protein	AT1G28100.1	-0.87266	-1.83104	0.0213153
257834_at	At3g26720	alpha-mannosidase, putative	AT3G26720.1	-0.87328	-1.83182	0.0303946
263536_at	At2g25000	putative WRKY-type DNA binding protein	AtWRKY60;WRKY60	-0.87349	-1.83209	0.0175958
259235_at	At3g11600	unknown protein	AT3G11600.1	-0.875647	-1.83483	0.00985548
263382_at	At2g40230	putative anthranilate N-hydroxycinnamoyl/benzoyltransferase		-0.875653	-1.83484	0.00911382
254723_at	At4g13510	ammonium transport protein (AMT1)	AMT1;AT4G13510.1	-0.876893	-1.83642	0.0172164
246868_at	At5g26010	protein phosphatase - like		-0.877223	-1.83684	0.0107971
256772_at	At3g13750	galactosidase, putative	AtBGAL1 ;AtBGAL1;AT3G13750.1	-0.877343	-1.83699	0.0450538
265277_at	At2g28410	GPI-anchored like protein	AT2G28410.1	-0.877427	-1.8371	0.0180134
256131_at	At1g13600	bZip transcription factor AtbZip58	AtbZIP58;AT1G13600.1	-0.87743	-1.8371	0.0480855
262980_at	At1g75680	endo-beta-1,4-glucanase, putative	AT1G75680.1	-0.878947	-1.83903	0.0277223
249227_at	At5g42180	peroxidase (emb|CAA66960.1)	PER64;AT5G42180.1	-0.87943	-1.83965	0.0488464
252501_at	At3g46880	hypothetical protein	AT3G46880.1	-0.88148	-1.84226	0.00691065
245594_at	At4g14570	acylaminoacyl-peptidase like protein	AT4G14570.1	-0.882163	-1.84314	0.0309616
260048_at	At1g73750	unknown protein (At1g73750)	AT1G73750.1	-0.88273	-1.84386	0.015509
263376_at	At2g20520	fasciclin-like arabinogalactan-protein 6 (Fla6)	AT2G20520.1	-0.883527	-1.84488	0.0189067
265160_at	At1g31050	F17F8.3	AtbHLH111;AT1G31050.1	-0.884713	-1.8464	0.00715128
253053_at	At4g37470	unknown protein (At4g37470)	AT4G37470.1	-0.885853	-1.84786	0.0142734
246216_at	At4g36380	cytochrome P450 (ROTUNDIFOLIA3)	ROTUNDIFOLIA3, ROT3;ROT 3;CYP90C1	-0.886923	-1.84923	0.00652396
259984_at	At1g76460	putative RNA-binding protein		-0.89031	-1.85357	0.0126352
250193_at	At5g14540	putative protein		-0.890917	-1.85435	0.0103287
253725_at	At4g29340	profilin 3	PRF4	-0.891717	-1.85538	0.0399875
249622_at	At5g37550	putative protein		-0.892903	-1.85691	0.00723518
265028_at	At1g24530	putative protein		-0.894117	-1.85847	0.00804822
255290_at	At4g04640	unknown protein	AT4G04640.1	-0.894377	-1.85881	0.0349402
264301_at	At1g78780	unknown protein		-0.894673	-1.85919	0.0205129
247807_at	At5g58360	similar to unknown protein (gb|AAB63094.1)		-0.895037	-1.85966	0.0124356
247648_at	At5g60020	laccase - like protein	At5g60020;AT5G60020.1	-0.895417	-1.86015	0.0280265
253872_at	At4g27410	unknown protein	AT4G27410.1	-0.89588	-1.86074	0.023464
261868_s_at	At1g11460	hypothetical protein	AT1G11460.1	-0.89623	-1.8612	0.00330527
245318_at	At4g16985			-0.896257	-1.86123	0.00576189
245987_at	At5g13180	NAM-like protein	AT5G13180.1	-0.896523	-1.86157	0.00869322
257405_at	At1g24620	putative calmodulin	AT1G24620.1	-0.89774	-1.86315	0.0486751
251665_at	At3g57040	responce reactor 4	ARR9	-0.898283	-1.86385	0.00488928
260059_at	At1g78090	trehalose-6-phosphate phosphatase (AtTPPB)	AT1G78090.1	-0.900133	-1.86624	0.0188599
251856_at	At3g54720	peptidase like protein	AMP 1;AMP1	-0.90113	-1.86753	0.0298216
253998_at	At4g26010	peroxidase like protein	PER44;AT4G26010.1	-0.90202	-1.86868	0.0374453
266927_at	At2g45960	aquaporin (plasma membrane intrinsic protein 1B)	PIP1;2;PIP1B	-0.9025	-1.8693	0.020518
250955_at	At5g03190	unknown protein	AT5G03190.1	-0.90269	-1.86955	0.0154348
255858_at	At1g67030	zinc finger protein ZFP6	ZFP6;AT1G67030.1	-0.904573	-1.87199	0.0260061
250882_at	At5g04000	unknown protein		-0.90537	-1.87302	0.0150014
250028_at	At5g18130	unknown protein		-0.908357	-1.87691	0.0234292
250541_at	At5g09520	putative proline-rich protein	AT5G09520.1	-0.909863	-1.87887	0.0330735
258017_at	At3g19370	unknown protein	AT3G19370.1	-0.910247	-1.87937	0.0180018
248130_at	At5g54790	unknown protein		-0.910817	-1.88011	0.0142188
255502_at	At4g02410	unknown protein	AT4G02410.1	-0.914303	-1.88466	0.0106176
260956_at	At1g06040	salt-tolerance protein	AT1G06040.1	-0.915133	-1.88574	0.00762116
247297_at	At5g64100	peroxidase ATP3a (emb|CAA67340.1)	PER69;AT5G64100.1	-0.915453	-1.88616	0.0210002
248865_at	At5g46790	unknown protein		-0.91771	-1.88911	0.00273059
265720_at	At2g40110	unknown protein		-0.917897	-1.88936	0.016466
261417_at	At1g07700	unknown protein	AT1G07700.1	-0.918103	-1.88963	0.0244367
261958_at	At1g64500	unknown protein		-0.9185	-1.89015	0.0265699
263875_at	At2g21970	unknown protein		-0.91917	-1.89103	0.043419
247059_at	At5g66690	UTP-glucose glucosyltransferase	AT5G66690.1	-0.92308	-1.89616	0.0262053
263876_at	At2g21880	GTP-binding protein AtRab77	AtRABG2;AT2G21880.1	-0.92361	-1.89686	0.0485405
259365_at	At1g13300	unknown protein	AT1G13300.1	-0.92393	-1.89728	0.0153642
259751_at	At1g71030	transcription factor like protein	AT1G71030.1	-0.92433	-1.8978	0.0437864
259228_at	At3g07720	unknown protein		-0.926567	-1.90075	0.0387162
246272_at	At4g37150	hydroxynitrile lyase like protein	AT4G37150.1	-0.92747	-1.90194	0.00568063
256626_at	At3g20015	putative nucleoid chloroplast DNA-binding protein	AT3G20015.1	-0.927793	-1.90236	0.00281987
260317_at	At1g63800	putative ubiquitin-conjugating enzyme		-0.93012	-1.90543	0.0114059
245090_at	At2g40900	putative integral membrane protein nodulin	At2g40900;AT2G40900.1	-0.93103	-1.90664	0.0180442
262954_at	At1g54500	unknown protein	AT1G54500.1	-0.931613	-1.90741	0.0247186
262217_at	At1g74770			-0.93383	-1.91034	0.00582548
265031_at	At1g61590	putative protein	AT1G61590.1	-0.93467	-1.91145	0.0101383
248263_at	At5g53370	pectinesterase	AT5G53370.1	-0.934697	-1.91149	0.00934453
262700_at	At1g76020	unknown protein	AT1G76020.1	-0.935057	-1.91197	0.008667
258145_at	At3g18200	integral membrane protein, putative	At3g18200;AT3G18200.1	-0.935087	-1.91201	0.0293611
249035_at	At5g44190	unknown protein	GLK2;AT5G44190.1	-0.937263	-1.91489	0.00524405
259140_at	At3g10230	lycopene beta cyclase		-0.937493	-1.9152	0.0131143
251297_at	At3g62020	germin-like protein (GLP10)	AT3G62020.1	-0.939183	-1.91744	0.0199804
248545_at	At5g50260	cysteine endopeptidase	AT5G50260.1	-0.93931	-1.91761	0.0223819
264184_at	At1g54790		AT1G54790.1	-0.939847	-1.91832	0.0190928
266156_at	At2g28110	unknown protein	AT2G28110.1	-0.942087	-1.92131	0.00756737
250490_at	At5g09760	pectin methylesterase - like protein	AT5G09760.1	-0.944387	-1.92437	0.0101936
263831_at	At2g40300	putative ferritin	AT2G40300.1	-0.944823	-1.92495	0.00687318
247199_at	At5g65210	bZip transcription factor TGA1 / AtbZip47	TGA1;TGA1b.d;AT5G65210.1	-0.945693	-1.92611	0.00614236
262134_at	At1g77990	putative sulfate transporter (At1g77990)	At1g77990;AT1G77990	-0.946283	-1.9269	0.0224585
266992_at	At2g39200		ATMLO12	-0.94769	-1.92878	0.00717252
250735_at	At5g06280	Unknown protein	AT5G06280.1	-0.948017	-1.92922	0.00809965
248324_at	At5g52790	putative protein	AT5G52790.1	-0.948033	-1.92924	0.0393942
247467_at	At5g62130	unknown protein	AT5G62130.1	-0.950997	-1.93321	0.00818534
250844_at	At5g04470	unknown protein		-0.95194	-1.93447	0.0248345
267439_at	At2g19060	putative GDSL-motif lipase/hydrolase	AT2G19060.1	-0.952433	-1.93513	0.0239587
253317_at	At4g33960	putative protein	AT4G33960.1	-0.953933	-1.93715	0.0278253
256994_s_at	At3g25830	limonene cyclase, putative	AT3G25830.1	-0.95571	-1.93953	0.0452422
255576_at	At4g01440	predicted protein of unknown function	AT4G01440.1	-0.955827	-1.93969	0.0241003
257855_at	At3g13040	unknown protein	AT3G13040.1	-0.956807	-1.94101	0.0192006
264315_at	At1g70370	unknown protein	AT1G70370	-0.95777	-1.94231	0.0303747
255630_at	At4g00700	putative phosphoribosylanthranilate transferase	AT4G00700.1	-0.959603	-1.94478	0.00265982
257375_at	At2g38640	unknown protein		-0.96013	-1.94549	0.00353886
250697_at	At5g06800	putative protein	AT5G06800.1	-0.960273	-1.94568	0.0147759
259804_at	At1g72160	cytosolic factor, putative		-0.961387	-1.94718	0.00704069
257710_at	At3g27350	unknown protein		-0.961637	-1.94752	0.0128592
260302_at	At1g80310	sulfate transporter like protein	AT1G80310.1	-0.962127	-1.94818	0.00521794
255860_at	At5g34940	putative protein	At5g34940.1	-0.963717	-1.95033	0.005951
253358_at	At4g32940	gamma-VPE (vacuolar processing enzyme)	AT4G32940.1	-0.96481	-1.95181	0.0123575
260754_at	At1g49000	hypothetical protein; similar to ESTs gb|R64892.1, gb|T04316.1	AT1G49000.1	-0.965237	-1.95238	0.0350807
259661_at	At1g55265	unknown protein	AT1G55265.1	-0.96557	-1.95283	0.012049
247488_at	At5g61820	unknown protein	AT5G61820.1	-0.966877	-1.9546	0.00799881
267516_at	At2g30520	unknown protein	AT2G30520.1	-0.96975	-1.9585	0.00654553
257197_at	At3g23800	selenium binding protein, putative	AT3G23800.1	-0.970153	-1.95905	0.0295137
256115_at	At1g16880	Unknown protein (F6I1.12)	AT1G16880.1	-0.970257	-1.95919	0.00342946
250972_at	At5g02840	unknown protein	AT5G02840.1	-0.972323	-1.962	0.0197765
260867_at	At1g43790	unknown protein		-0.97337	-1.96342	0.044419
247508_at	At5g62000	auxin response factor - like protein	ARF2;AT5G62000.1	-0.97797	-1.96969	0.0309709
253049_at	At4g37300	unknown protein		-0.97829	-1.97013	0.0147786
265569_at	At2g05620	unknown protein		-0.980433	-1.97306	0.0215102
254125_at	At4g24670	putative alliin lyase	AT4G24670.1	-0.98045	-1.97308	0.0349438
263673_at	At2g04800	unknown protein		-0.98177	-1.97489	0.0361279
264091_at	At1g79110	unknown protein	AT1G79110.1	-0.985303	-1.97973	0.0189144
254474_at	At4g20390	putative protein	AT4G20390.1	-0.988823	-1.98457	0.0265584
264102_at	At1g79270	unknown protein		-0.989913	-1.98607	0.017288
262456_at	At1g11260	glucose transporter	STP1;AT1G11260.1	-0.99077	-1.98725	0.0140189
253022_at	At4g38060	unknown protein	AT4G38060.1	-0.991897	-1.9888	0.0173936
251356_at	At3g61060	unknown protein	AT3G61060.1	-0.99277	-1.99	0.0173679
254707_at	At4g18010	putative inositol polyphosphate 5-phosphatase At5P2	AT4G18010.1	-0.99315	-1.99053	0.0149218
247406_at	At5g62920	response regulator 6 (ARR6)	ARR6	-0.993233	-1.99064	0.0100978
266583_at	At2g46220		AT2G46220.1	-0.99325	-1.99066	0.0423816
251298_at	At3g62040	putative protein		-0.993823	-1.99146	0.0293237
245113_at	At2g41660	unknown protein	AT2G41660.1	-0.99414	-1.99189	0.0283784
266669_at	At2g29750	putative flavonol 3-O-glucosyltransferase	AT2G29750.1	-0.999603	-1.99945	0.0329245
248970_at	At5g45380	urea active transporter-like protein	At5g45380;AT5G45380.1	-1.00061	-2.00084	0.0100438
259476_at	At1g19000	unknown protein	AT1G19000.1	-1.00237	-2.00328	0.0123035
251727_at	At3g56290	unknown protein	AT3G56290.1	-1.00393	-2.00546	0.0185692
259417_at	At1g02340	putative bHLH transcription factor (bHLH026)	AtbHLH26,HFR1,AtbHLH026;HFR 1;HFR1	-1.00447	-2.0062	0.0126157
261120_at	At1g75410	homeodomain protein BELL1, putative	BLH3;AT1G75410.1	-1.00488	-2.00678	0.0106191
253296_at	At4g33770	putative protein		-1.00611	-2.00848	0.00782498
245637_at	At1g25230	unknown protein	AT1G25230.1	-1.00722	-2.01003	0.020845
257645_at	At3g25790	unknown protein	AT3G25790.1	-1.00787	-2.01094	0.0229277
257720_at	At3g18450	hypothetical protein	AT3G18450.1	-1.00938	-2.01305	0.0377745
263318_at	At2g24762	unknown protein		-1.01142	-2.0159	0.0159214
263668_at	At1g04350	putative 1-aminocyclopropane-1-carboxylate oxidase		-1.01147	-2.01596	0.0132698
260812_at	At1g43650	nodulin-like protein	At1g43650;AT1G43650.1	-1.01261	-2.01755	0.0130057
255160_at	At4g07820	putative pathogenesis-related protein	AT4G07820.1	-1.01362	-2.01898	0.0355948
263652_at	At1g04330	unknown protein	AT1G04330.1	-1.01434	-2.01997	0.0177966
264532_at	At1g55740	seed imbibition protein, putative		-1.01489	-2.02075	0.00965874
261711_at	At1g32700	unknown protein		-1.01522	-2.02122	0.0258207
245546_at	At4g15290	cellulose synthase like protein	CslB5;ATCSLB05	-1.01835	-2.0256	0.0373133
260770_at	At1g49200	unknown protein	AT1G49200.1	-1.01958	-2.02733	0.0221013
256848_at	At3g27960	hypothetical protein		-1.02304	-2.03219	0.013737
266313_at	At2g26980	putative protein kinase (At2g26980)	CIPK3;AtCIPK3;AT2G26980.1	-1.02562	-2.03583	0.00767722
259801_at	At1g72230	blue copper protein - like predicted GPI-anchored protein	AT1G72230.1	-1.02694	-2.03769	0.0329877
262603_at	At1g15380	unknown protein		-1.02704	-2.03783	0.0354496
265103_at	At1g31070	unknown protein (At1g31070)	AT1G31070.1	-1.02811	-2.03936	0.0230991
258362_at	At3g14280	unknown protein	AT3G14280.1	-1.0283	-2.03961	0.0162406
260805_at	At1g78320	2,4-D inducible glutathione S-transferase like protein		-1.02845	-2.03983	0.00993723
255511_at	At4g02075	PIT1 (Pit1)	AT4G02075.1	-1.03016	-2.04225	0.0191129
252858_at	At4g39770	trehalose-6-phosphate phosphatase like protein	AT4G39770.1	-1.03032	-2.04247	0.00934767
247958_at	At5g57070	putative protein		-1.03117	-2.04369	0.0085919
262728_at	At1g75820	receptor kinase (CLV1)	CLV 1;AT1G75820.1	-1.03126	-2.04381	0.0262138
261144_s_at	At1g19660	unknown protein	AT1G19660.1	-1.03247	-2.04552	0.0123066
253582_at	At4g30670	putative protein	AT4G30670.1	-1.0336	-2.04712	0.0225784
258183_at	At3g21550	unknown protein		-1.03361	-2.04714	0.0246773
258143_at	At3g18170	hypothetical protein		-1.03407	-2.0478	0.0361599
261745_at	At1g08500	predicted GPI-anchored protein	AT1G08500.1	-1.03536	-2.04963	0.021375
247522_at	At5g61340	unknown protein		-1.04061	-2.05709	0.00704527
253309_at	At4g33790	male sterility 2-like protein	AT4G33790.1	-1.04181	-2.05881	0.0394664
266897_at	At2g45820	remorin		-1.04206	-2.05917	0.0106139
246993_at	At5g67450	Cys2/His2-type zinc finger protein 1 (dbj|BAA85108.1)	AB030731.1;AZF1	-1.0435	-2.06122	0.0161571
246001_at	At5g20790	unknown protein	AT5G20790.1	-1.04549	-2.06407	0.0442586
253268_s_at	At4g34135	glucosyltransferase like protein	AT4G34135.1	-1.04684	-2.06599	0.011728
264672_at	At1g09750	unknown protein	AT1G09750.1	-1.047	-2.06622	0.0385344
249073_at	At5g44020	vegetative storage protein-like	AT5G44020.1	-1.04753	-2.06699	0.0262075
259000_at	At3g01860	unknown protein		-1.04946	-2.06975	0.0218555
258437_at	At3g16560	unknown protein		-1.04986	-2.07033	0.00530138
245568_at	At4g14650	hypothetical protein	AT4G14650.1	-1.05299	-2.07482	0.0255177
263656_at	At1g04240	putative auxin-induced protein AUX2-11	SHY2;IAA3;SHY 2;AT1G04240.1	-1.05344	-2.07547	0.0208389
264573_at	At1g05310	putative pectin methylesterase		-1.05486	-2.07752	0.0102861
263574_at	At2g16990	putative tetracycline transporter protein	AT2G16990.1	-1.0552	-2.07801	0.0144342
247194_at	At5g65480	putative protein	AT5G65480.1	-1.05687	-2.08041	0.00502425
246154_at	At5g19940	unknown protein	AT5G19940.1	-1.05708	-2.08072	0.0326372
254998_at	At4g09760	choline kinase GmCK2p -like protein	AT4G09760.1	-1.05789	-2.08189	0.0229291
249754_at	At5g24530	flavanone 3-hydroxylase-like protein		-1.05958	-2.08432	0.00855222
264246_at	At1g60140		AtTPS10;AT1G60140.1	-1.06051	-2.08566	0.0422576
249769_at	At5g24120	sigma-like factor (emb|CAA77213.1)	At5g24120.1	-1.0608	-2.08609	0.00696899
252296_at	At3g48970	unknown protein		-1.06167	-2.08735	0.0137274
260300_at	At1g80340	gibberellin 3 beta-hydroxylase	GA4H	-1.06221	-2.08812	0.0337932
257217_at	At3g14940	phosphoenolpyruvate carboxylase (PPC)	AT3G14940.1	-1.06359	-2.09013	0.0326225
258359_s_at	At3g14415	glycolate oxidase like protein, 3'-partial	AT3G14415.1	-1.06566	-2.09313	0.00721721
248205_at	At5g54300	cotton fiber expressed protein 1-like protein	AT5G54300.1	-1.0753	-2.10716	0.00221309
253174_at	At4g35090	catalase	AT4G35090.1	-1.07613	-2.10837	0.00282881
261926_at	At1g22530	unknown protein		-1.07782	-2.11085	0.0239587
250059_at	At5g17820	peroxidase ATP13a	PER57;AT5G17820.1	-1.07824	-2.11146	0.0130532
259813_at	At1g49860	glutathione S-transferase, putative	AT1G49860.1	-1.08166	-2.11647	0.0137302
245748_at	At1g51140	unknown protein	AtbHLH122;AT1G51140.1	-1.08259	-2.11783	0.0156698
262780_at	At1g13090	cytochrome P450 monooxygenase like protein	CYP71B28	-1.08473	-2.12098	0.018558
263183_at	At1g05570	putative glucan synthase	AtGSL6;ATGSL06	-1.08478	-2.12106	0.00869742
259500_at	At1g15740	putative leucine rich protein		-1.0854	-2.12196	0.0205632
246566_at	At5g14940	oligopeptide transporter -like protein	At5g14940;AT5G14940.1	-1.08575	-2.12247	0.0142772
263970_at	At2g42850	putative cytochrome P450	CYP718	-1.08848	-2.1265	0.0335191
246138_at	At5g19870	putative protein	AT5G19870.1	-1.08952	-2.12803	0.0239704
252568_at	At3g45410	receptor-like protein kinase	AT3G45410.1	-1.09011	-2.1289	0.0162614
259431_at	At1g01620	putative protein	PIP1;3;PIP1C	-1.09213	-2.13189	0.0169947
250396_at	At5g10970	zinc finger -like protein	AT5G10970.1	-1.09747	-2.13979	0.00619298
263491_at	At2g42600	phosphoenolpyruvate carboxylase like protein	AT2G42600.1	-1.09902	-2.14209	0.0138196
247871_at	At5g57530	xyloglucan endotransglycosylase	XTH12;AT5G57530.1	-1.09909	-2.1422	0.0338514
249327_at	At5g40890	anion channel protein (gb|AAC05742.1)	CLCA;CLC-a;ATCLC-A	-1.10521	-2.15131	0.0102679
250734_at	At5g06270	putative protein	AT5G06270.1	-1.10569	-2.15202	0.00706973
267119_at	At2g32610	putative cellulose synthase	CslB3;AtCslB03;ATCSLB03	-1.10982	-2.15818	0.0397646
250597_at	At5g07680	NAM (no apical meristem)-like protein	AT5G07680.1	-1.1121	-2.1616	0.00829304
249606_at	At5g37260	putative protein	AT5G37260.1	-1.11288	-2.16277	0.0116804
262505_at	At1g21680	unknown protein	AT1G21680.1	-1.11323	-2.1633	0.0158947
249377_at	At5g40690	putative protein	AT5G40690.1	-1.11352	-2.16373	0.00737468
263998_at	At2g22510	unknown protein	AT2G22510.1	-1.11373	-2.16404	0.0234551
250933_at	At5g03170	fasciclin-like arabinogalactan protein FLA11	AT5G03170.1	-1.1169	-2.16881	0.0154383
256332_at	At1g76890	unknown protein	AtGT-2;AT1G76890.1	-1.11904	-2.17203	0.0141481
256751_at	At3g27170	CLC-b chloride channel protein	CLC-b;AT3G27170.1	-1.1197	-2.17302	0.0111812
253696_at	At4g29740	cytokinin oxidase - like protein	CKX4	-1.12094	-2.17488	0.0175183
254193_at	At4g23870	putative protein		-1.12142	-2.17561	0.0346583
257761_at	At3g23090	unknown protein		-1.12805	-2.18563	0.030061
252341_at	At3g48940	remorin -like protein		-1.12909	-2.1872	0.00869576
252374_at	At3g48100	response reactor 2 (ATRR2)	ARR5;ARR2	-1.13971	-2.20337	0.0227408
260693_at	At1g32450	peptide transporter PTR2-B, putative	At1g32450;AT1G32450.1	-1.1416	-2.20626	0.01698
256525_at	At1g66180	unknown protein	AT1G66180.1	-1.14279	-2.20808	0.0142884
259803_at	At1g72150	putative cytosolic factor protein		-1.14348	-2.20913	0.00842496
266191_at	At2g39040	putative peroxidase	PER24;AT2G39040.1	-1.1457	-2.21254	0.0291387
262301_at	At1g70880	unknown protein		-1.14582	-2.21272	0.0279725
256684_at	At3g32040	geranylgeranyl pyrophosphate synthase, putative	AT3G32040.1	-1.14759	-2.21544	0.0135439
266215_at	At2g06850	putative endoxyloglucan glycosyltransferase	XTH4;EXGT-A1	-1.15107	-2.22079	0.0113272
253127_at	At4g36060	transcription factor BHLH11 like protein	AtbHLH11,AtbHLH011;AT4G36060.1	-1.15266	-2.22323	0.0222376
252040_at	At3g52060	Unknown protein (At3g52060)	AT3G52060.1	-1.16131	-2.2366	0.0107831
247435_at	At5g62480	glutathione S-transferase (GST14)		-1.16298	-2.23919	0.0112843
258357_at	At3g14350	leucine-rich repeat like transmembrane protein kinase		-1.16528	-2.24276	0.00797846
264466_at	At1g10380	unknown protein	AT1G10380.1	-1.16795	-2.24692	0.0117484
251174_at	At3g63200	unknown protein		-1.16857	-2.24789	0.00280881
253172_at	At4g35060	unknown protein	AT4G35060.1	-1.16873	-2.24814	0.0119016
253886_at	At4g27710	cytochrome P450 - like protein	CYP709B3	-1.17415	-2.25659	0.0123153
254194_at	At4g23980	auxin response factor 9 (ARF9)	ARF9;AT4G23980.1	-1.17658	-2.26041	0.00587708
267617_at	At2g26670	heme oxygenase 1 (HO1)	HY 1;HY1	-1.17738	-2.26165	0.0144394
247585_at	At5g60680	unknown protein	AT5G60680.1	-1.17794	-2.26254	0.0321845
247570_at	At5g61250	putative protein	AT5G61250.1	-1.17887	-2.264	0.0102431
253957_at	At4g26320	arabinogalactan-protein AGP13	AT4G26320.1	-1.18017	-2.26603	0.046896
263316_s_at	At2g24710	putative ligand-gated ion channel protein (AtGLR2.3)	AtGLR2.3;ATGLR2.3	-1.18339	-2.2711	0.00655319
265471_at	At2g37130	putative peroxidase ATP2a	PER21;AT2G37130.1	-1.18513	-2.27384	0.0106246
251644_at	At3g57540	unknown protein		-1.18628	-2.27565	0.00804666
252152_at	At3g51350	predicted GPI-anchored protein	AT3G51350.1	-1.18772	-2.27792	0.0185701
267094_at	At2g38080	putative diphenol oxidase	At2g38080;AT2G38080.1	-1.18944	-2.28065	0.00723449
266783_at	At2g29130	putative laccase (diphenol oxidase)	At2g29130;AT2G29130.1	-1.18993	-2.28142	0.0136766
247780_at	At5g58770	dehydrodolichyl diphosphate - like protein		-1.19008	-2.28165	0.0179817
254299_at	At4g22920	unknown protein	AT4G22920.1	-1.19088	-2.28292	0.0102375
260926_at	At1g21360	unknown protein		-1.19391	-2.28772	0.0065622
247696_at	At5g59780	MYB27 protein - like	AtMYB59;AT5G59780.1	-1.19464	-2.28888	0.0156434
251282_at	At3g61630	unknown protein	AL132959;AT3G61630.1	-1.19805	-2.2943	0.00826636
266514_at	At2g47890	putative CONSTANS-like B-box zinc finger protein	COL13;AT2G47890.1	-1.20077	-2.29862	0.0032845
252183_at	At3g50740	UTP-glucose glucosyltransferase - like protein	AT3G50740.1	-1.20294	-2.30209	0.00620023
261574_at	At1g01190	cytochrome P450, putative	CYP78A8	-1.20386	-2.30355	0.0170584
247882_at	At5g57785		AT5G57785.1	-1.20676	-2.30819	0.0261973
267037_at	At2g38320	unknown protein	AT2G38320.1	-1.20831	-2.31067	0.0247311
261821_at	At1g11530	unknown protein	AT1G11530.1	-1.21221	-2.31692	0.0365144
255105_at	At4g08620	putative sulfate transporter	At4g08620;AT4G08620	-1.21374	-2.31938	0.00905748
249242_at	At5g42250	alcohol dehydrogenase	AT5G42250.1	-1.21568	-2.32251	0.0157254
251306_at	At3g61260	putative DNA-binding protein		-1.21688	-2.32444	0.00945472
252543_at	At3g45780	nonphototropic hypocotyl 1 (NPH1)	NPH 1;NPH1	-1.22436	-2.33652	0.0163519
252536_at	At3g45700	putative transporter protein	At3g45700;AT3G45700.1	-1.22519	-2.33786	0.0080752
257299_at	At3g28050	unknown protein	At3g28050;AT3G28050.1	-1.22865	-2.34348	0.00310303
258646_at	At3g08040	putative integral membrane protein	FRD 3;At3g08040	-1.22961	-2.34504	0.015521
247965_at	At5g56540	arabinogalactan-protein AGP14	AT5G56540.1	-1.22982	-2.34538	0.0453592
253815_at	At4g28250	putative beta-expansin/allergen protein	EXPB3;AT-EXPB3	-1.23158	-2.34824	0.0249435
247072_at	At5g66490	unknown protein		-1.23483	-2.35353	0.010707
258774_at	At3g10740	putative alpha-L-arabinofuranosidase	AT3G10740.1	-1.23589	-2.35527	0.0355192
265444_s_at	At2g37180	aquaporin (plasma membrane intrinsic protein 2C)	PIP2;3;RD28	-1.23602	-2.35548	0.0200449
245803_at	At1g47128	cysteine proteinase RD21A	AT1G47128.1	-1.23991	-2.36184	0.0029911
248128_at	At5g54770	thiazole biosynthetic enzyme precursor (ARA6) (sp|Q38814)	TZ;AT5G54770.1	-1.24343	-2.36761	0.0146212
259596_at	At1g28130	auxin-regulated protein GH3, putative	GH3 17	-1.24817	-2.3754	0.0132102
264643_at	At1g08990	unknown protein	AT1G08990.1	-1.24999	-2.3784	0.00479174
249972_at	At5g19040	tRNA isopentenyltransferase -like protein	AT5G19040.1	-1.25414	-2.38525	0.00320943
263788_at	At2g24580	putative sarcosine oxidase		-1.25549	-2.38748	0.0124372
263452_at	At2g22190	putative trehalose-6-phosphate phosphatase	AT2G22190.1	-1.25641	-2.38901	0.0490412
263689_at	At1g26820	ribonuclease RNS3	AT1G26820.1	-1.26263	-2.39933	0.0261299
262399_at	At1g49500	unknown protein	AT1G49500.1	-1.26479	-2.40293	0.0245209
267626_at	At2g42250	putative cytochrome P450	CYP712A1	-1.2701	-2.41179	0.0344971
258059_at	At3g29035	NAM-like protein (No Apical Meristem)	AT3G29035.1	-1.27091	-2.41313	0.00904296
263252_at	At2g31380	B-box zinc finger protein (STH)	AT2G31380.1	-1.27541	-2.42067	0.0215109
254107_at	At4g25220	putative protein	At4g25220;AT4G25220.1	-1.27774	-2.42459	0.0102472
259653_at	At1g55240	unknown protein		-1.27786	-2.4248	0.0118252
251869_at	At3g54500	unknown protein		-1.27792	-2.42489	0.0423775
249797_at	At5g23750	Unknown protein (MRO11.3)		-1.2785	-2.42587	0.0338929
267385_at	At2g44380	unknown protein	AT2G44380.1	-1.27993	-2.42827	0.0168657
258080_at	At3g25930	unknown protein		-1.29239	-2.44934	0.013651
259036_at	At3g09220	putative laccase	At3g09220;AT3G09220.1	-1.29487	-2.45354	0.00977073
257313_at	At3g26520	salt-stress induced tonoplast intrinsic protein	TIP1;2;TIP2	-1.29793	-2.45875	0.023173
262260_at	At1g70850	putative protein		-1.2992	-2.46093	0.0232309
255645_at	At4g00880		SAUR31	-1.30067	-2.46343	0.00764186
256914_at	At3g23880	unknown protein		-1.30153	-2.4649	0.0239253
257650_at	At3g16800	protein phosphatase, putative		-1.30229	-2.4662	0.0118137
248559_at	At5g50010	unknown protein	AtbHLH145;AT5G50010.1	-1.30373	-2.46866	0.0122942
267343_at	At2g44260	unknown protein		-1.30668	-2.47371	0.0203097
257628_at	At3g26290	cytochrome P450, putative	CYP71B26	-1.30778	-2.4756	0.00811369
265250_at	At2g01950	putative receptor protein kinase	AT2G01950.1	-1.30924	-2.47812	0.00374313
258905_at	At3g06390	unknown protein		-1.30931	-2.47823	0.0229408
252872_at	At4g40010	putative serine/threonine protein kinase	AT4G40010.1	-1.311	-2.48113	0.0102581
245186_at	At1g67710	response regulator 11 (ARR11)	ARR11	-1.31118	-2.48145	0.0371298
259842_at	At1g73600	phosphoethanolamine N-methyltransferase, putative	AT1G73600.1	-1.31155	-2.48208	0.0104918
251084_at	At5g01520	C3HC4 type Zinc RING finger like protein		-1.31186	-2.48262	0.0086594
254240_at	At4g23496	unknown protein		-1.31224	-2.48327	0.0164997
260950_s_at	At1g06120	delta 9 desaturase like protein	AT1G06120.1	-1.31254	-2.48379	0.0385606
260803_at	At1g78340	GST7 like protein		-1.31291	-2.48442	0.0096795
262655_s_at	At1g14190	putative mandelonitrile lyase	AT1G14190.1	-1.31622	-2.49012	0.0122757
251968_at	At3g53100	putative protein	AT3G53100.1	-1.3168	-2.49112	0.0205564
258736_at	At3g05900	unknown protein		-1.31757	-2.49247	0.0206633
257638_at	At3g25830	limonene cyclase, putative	AT3G25830.1	-1.32062	-2.49773	0.0260217
246911_at	At5g25810	transcription factor TINY	X94698,AC005405;TNY;AT5G25810.1	-1.32392	-2.50345	0.0116183
257428_at	At1g78990			-1.33244	-2.51828	0.0316693
253281_at	At4g34138	glucosyltransferase -like protein	AT4G34138.1	-1.33268	-2.5187	0.00887648
249097_at	At5g43520	putative protein	AT5G43520.1	-1.33386	-2.52077	0.0206991
254915_s_at	At4g11310	cysteine proteinase-like protein	AT4G11310.1	-1.336	-2.52451	0.0364942
264014_at	At2g21210	putative auxin-regulated protein	SAUR6;AT2G21210.1	-1.33646	-2.5253	0.0198749
265586_at	At2g19990	pathogenesis-related protein (PR-1)	PR-1;PR1	-1.33655	-2.52546	0.0380801
245947_at	At5g19530	spermine synthase (ACL5)	ACL 5;ACL5	-1.34012	-2.53173	0.0154751
252607_at	At3g44990	xyloglucan endo-transglycosylase	XTH31;AT3G44990.1	-1.34059	-2.53255	0.0123717
255877_at	At2g40460	putative PTR2 family peptide transporter	At2g40460;AT2G40460.1	-1.34232	-2.53558	0.0129227
248122_at	At5g54700	unknown protein		-1.34253	-2.53596	0.012107
251545_at	At3g58810	zinc transporter -like protein	AtMTPa2;ATMTPa2;MTPA2	-1.34667	-2.54325	0.0088594
250665_at	At5g06980	unknown protein		-1.35039	-2.5498	0.0207157
256997_at	At3g14067	subtilisin-like serine proteinase, putative, 3' partial	AT3G14067.1	-1.35047	-2.54995	0.00372377
261927_at	At1g22500	Similar to zinc finger protein	AT1G22500.1	-1.35254	-2.55361	0.00966262
264375_at	At2g25090	CBL-interacting protein kinase 16 (CIPK16)	AtCIPK16;AT2G25090.1	-1.35779	-2.56293	0.0157051
264143_at	At1g79330			-1.35994	-2.56675	0.0133784
248337_at	At5g52310	low-temperature-induced protein 78 (sp|Q06738)	COR78	-1.36443	-2.57474	0.0368483
265897_at	At2g25680	hypothetical protein	AT2G25680.1	-1.36793	-2.581	0.00414696
[truncated: 111 more rows]
