# Supplementary material for: Arabidopsis leucine-rich repeat receptor–like kinase NILR1 is required for induction of innate immunity to parasitic nematodes
Source: PLoS Pathog. 2017 Apr 13;13(4):e1006284. doi: 10.1371/journal.ppat.1006284 (PMC5391088; doi:10.1371/journal.ppat.1006284)
Supplement: S2 Data — Values indictae fold change compared with control. Values in green are significantly different (FDR <0.05; Fold change >1.5). (XLSX) [file ppat.1006284.s003.xlsx]

## Sheet: Sheet1
Locus	Gene/Protein name	Fold change (Uninfected root vs nematode- infected root segments)	Fold change (water-treated root vs NemaWater-treated root )
At5g44420	PDF1.2	1.03278	1.19
At2g02120	PDF2.1	1.12868	-1.56
At3g12500	PR3	-1.21994	2.2
At3g04720	PR4/HEL	-1.19422	1.48
At1g72260	Thi 2.1	1.28597	-1.14
At2g39940	COI1	-1.62801	-1.22
At2g46370	JAR1	-1.37566	-1.36
At1g19180	JAZ1	2.05176	4.5
At1g17380	JAZ5	3.05581	6.47
At1g72450	JAZ6	4.29423	3.4
At1g30135	JAZ8	2.97066	15.83
At5g13220	JAZ10	3.9	12.54
At3g25760	AOC1	4.71833	9.7
At3g25780	AOC3	3.29039	3.37
At1g13280	AOC4	-1.09988	1.21
At5g42650	DDE2	3.25072	3.16
At3g45140	LOX2	4.8507	-1
At1g17420	LOX3	4.4471	3
At1g72520	LOX4	5.61553	4.3
At3g22400	LOX5	1.01913	-1
At1g67560	LOX6	1.22169	2.4
At2g27050	EIL1	-1.14608	-1
At5g03280	EIN2	-1.37525	-1.35
At3g20770	EIN3	-1.23672	-1
At1g17440	EER4	-1.09796	-1
At2g19560	EER5	-1.18392	-1.15
At3g23240	ERF1	5.04557	2.75
At1g50640	ERF3	1.09204	-1
At3g15210	ERF4	1.07257	1.46
At5g47230	ERF5	3.18	1.63
At4g17490	ERF6	12.2797	8.19
At3g20310	ERF7	-1.45511	-1.23
At2g44840	ERF13	6.03534	5.9
At1g01480	ACS2	3.23719	7.81
At2g22810	ACS4	-1.11606	-1
At4g11280	ACS6	6.10539	2.75
At4g26200	ACS7	2.72965	1.34
At4g37770	ACS8	1.43892	1.28
At3g49700	ACS9/ETO3	1.05812	1.07
At4g08040	ACS11	3.49821	-1
At3g51770	ETO1	-1.06924	-1.21
At5g65800	ETO2/ACS5	-1.0214	-1
At2g14610	PR1	-1.00658	-1
At3g57260	PR2	1.4572	-1.1
At1g75040	PR5	1.96436	-1.21
At3g48090	EDS1	1.8263	-1
At4g39030	EDS5	1.99983	2.72
At4g26120	NPR1	4.44541	4
At5g45110	NPR3	2.33517	1.86
At4g19660	NPR4	-1.20719	-1.15
At5g13320	PBS3	1.16297	2.45
At5g67160	EPS1	-1.76752	1.02
At1g74710	ICS1/EDS16	1.06604	1.37
At1g18870	ICS2	1.17078	-1.25
At2g37040	PAL1	1.3426	2.46
At3g53260	PAL2	1.81734	3.15
At5g04230	PAL3	1.01234	1.22
At3g10340	PAL4	1.54396	1.79
	Green Color represent significant upregulation of gene expression (FDR<5%, Fold change>1.5)
