# Supplementary material for: Arabidopsis leucine-rich repeat receptor–like kinase NILR1 is required for induction of innate immunity to parasitic nematodes
Source: PLoS Pathog. 2017 Apr 13;13(4):e1006284. doi: 10.1371/journal.ppat.1006284 (PMC5391088; doi:10.1371/journal.ppat.1006284)
Supplement: S3 Data — Root segments from uninfected roots were used as control. Values indictae fold change compared with control. (XLSX) [file ppat.1006284.s004.xlsx]

## Sheet: Sheet1
Probe Id	Locus	Biolgical fucntion	Gene/Protein name	log(fold_change)	Fold change	Adj_p values
260405_at	At1g69930	ATGSTU11 (GLUTATHIONE S-TRANSFERASE TAU 11); glutathione transferase	ATGSTU11	5.26135	38.3552	0.00184245
252515_at	At3g46230	ATHSP17.4	HSP17.4	5.18583	36.3992	0.00997658
250296_at	At5g12020	HSP17.6II (17.6 KDA CLASS II HEAT SHOCK PROTEIN)	HSP17.6II	5.16621	35.9074	0.0054837
255811_at	At4g10250	ATHSP22.0	ATHSP22.0	5.16618	35.9068	0.0346988
250351_at	At5g12030	AT-HSP17.6A (ARABIDOPSIS THALIANA HEAT SHOCK PROTEIN 17.6A); unfolded protein binding	AT-HSP17.6A	5.15919	35.7331	0.00997123
260406_at	At1g69920	ATGSTU12 (GLUTATHIONE S-TRANSFERASE TAU 12); glutathione transferase	ATGSTU12	5.12571	34.9135	0.00319479
248322_at	At5g52760	Copper transport protein family		4.89096	29.6706	0.00283543
266841_at	At2g26150	ATHSFA2; DNA binding / transcription factor	ATHSFA2	4.71016	26.1758	0.00467053
262911_s_at	At1g59860	---	---	4.6505	25.1153	0.00476038
265572_at	At2g28210	ATACA2 (ALPHA CARBONIC ANHYDRASE 2); carbonate dehydratase/ zinc ion binding	ATACA2	4.36094	20.5483	0.00171483
256526_at	At1g66090	---	---	4.35034	20.3978	0.00197384
258606_at	At3g02840	---	---	4.3266	20.0649	0.000995259
251884_at	At3g54150	---	---	4.24785	18.999	0.0102643
260978_at	At1g53540	---	---	4.23775	18.8664	0.0116817
249197_at	At5g42380	CML37 (CALMODULIN LIKE 37); calcium ion binding	CML37	4.2336	18.8122	0.00106576
249896_at	At5g22530	---	---	4.165	17.9387	0.00106949
254059_at	At4g25200	ATHSP23.6-MITO (MITOCHONDRION-LOCALIZED SMALL HEAT SHOCK PROTEIN 23.6)	ATHSP23.6-MITO	4.12014	17.3894	0.0341377
260248_at	At1g74310	ATHSP101 (ARABIDOPSIS THALIANA HEAT SHOCK PROTEIN 101); ATP binding / ATPase/ nucleoside-triphosphatase/ nucleotide binding / protein binding	ATHSP101	4.07327	16.8336	0.0063009
248434_at	At5g51440	---	---	4.00828	16.0921	0.00391507
248316_at	At5g52670	---	---	3.97822	15.7602	0.00464775
248327_at	At5g52750	---	---	3.97392	15.7133	0.00229257
247215_at	At5g64905	PROPEP3 (Elicitor peptide 3 precursor)	PROPEP3	3.95689	15.5289	0.00439532
266010_at	At2g37430	---	---	3.90662	14.9971	0.00273514
253060_at	At4g37710	---	---	3.89775	14.9053	0.00566443
265221_s_at	At2g02010	GAD3 (glutamate decarboxylase 3); calmodulin binding	GAD3	3.85634	14.4835	0.00424852
247913_at	At5g57510	---	---	3.84538	14.3739	0.0063062
262085_at	At1g56060	---	---	3.82996	14.221	0.00388191
246405_at	At1g57630	---	---	3.82343	14.1568	0.0173047
253044_at	At4g37290	---	---	3.80547	13.9817	0.00749662
253046_at	At4g37370	CYP81D8; electron carrier/ heme binding / iron ion binding / monooxygenase/ oxygen binding	CYP81D8	3.78925	13.8254	0.00411761
256306_at	At1g30370	---	---	3.76269	13.5732	0.00226942
248904_at	At5g46295	---	---	3.75784	13.5276	0.00431854
263150_at	At1g54050	---	---	3.70556	13.0462	0.00879281
245765_at	At1g33600	---	---	3.69787	12.9769	0.0104677
260015_at	At1g67980	CCoAMT; caffeoyl-CoA O-methyltransferase	CCOAMT	3.67369	12.7612	0.02217
267028_at	At2g38470	WRKY33; transcription factor	WRKY33	3.65668	12.6116	0.00227443
248332_at	At5g52640	ATHSP90.1 (HEAT SHOCK PROTEIN 90.1); ATP binding / unfolded protein binding	ATHSP90.1	3.63743	12.4445	0.0047147
267025_at	At2g38350	---	---	3.62753	12.3594	0.000905596
245250_at	At4g17490	ATERF6 (ETHYLENE RESPONSIVE ELEMENT BINDING FACTOR 6); DNA binding / transcription factor	ATERF6	3.6182	12.2797	0.00100571
248448_at	At5g51190	---	---	3.57148	11.8884	0.00119468
251507_at	At3g59080	---	---	3.56812	11.8607	0.00205556
247205_at	At5g64890	PROPEP2 (Elicitor peptide 2 precursor)	PROPEP2	3.49397	11.2665	0.00356947
261838_at	At1g16030	Hsp70b (heat shock protein 70B); ATP binding	Hsp70b	3.46302	11.0274	0.0184932
247622_at	At5g60350	---	---	3.45103	10.9361	0.0163354
264866_at	At1g24140	---	---	3.44478	10.8889	0.00372101
261777_at	At1g76210	---	---	3.43281	10.7989	0.0129724
247208_at	At5g64870	---	---	3.40611	10.6009	0.00171632
254331_s_at	At4g22710	CYP706A2; electron carrier/ heme binding / iron ion binding / monooxygenase/ oxygen binding	CYP706A2	3.40059	10.5604	0.0013685
245779_at	At1g73510	---	---	3.38046	10.414	0.00789591
261327_at	At1g44830	---	---	3.36407	10.2964	0.00156369
261453_at	At1g21130	---	---	3.36349	10.2923	0.0187327
252131_at	At3g50930	BCS1 (CYTOCHROME BC1 SYNTHESIS); ATP binding / ATPase/ nucleoside-triphosphatase/ nucleotide binding	BCS1	3.363	10.2888	0.00150476
265623_at	At2g27270	---	---	3.36282	10.2875	0.0112698
245119_at	At2g41640	---	---	3.33927	10.1209	0.00126485
256044_at	At1g07160	---	---	3.30952	9.91436	0.0038037
251456_at	At3g60120	BGLU27 (BETA GLUCOSIDASE 27); catalytic/ cation binding / hydrolase, hydrolyzing O-glycosyl compounds	BGLU27	3.28364	9.73808	0.0169332
259037_at	At3g09350	---	---	3.28361	9.73788	0.00735959
265674_at	At2g32190	---	---	3.27343	9.66942	0.00448298
254120_at	At4g24570	mitochondrial substrate carrier family protein	DIC2	3.26913	9.64066	0.000854842
260804_at	At1g78410	---	---	3.2563	9.55532	0.0150704
258377_at	At3g17690	ATCNGC19; calmodulin binding / cyclic nucleotide binding / ion channel	CNGC19	3.23765	9.43255	0.00109745
248215_at	At5g53680	---	---	3.21791	9.30438	0.00173965
254062_at	At4g25380	---	---	3.2027	9.20681	0.00696424
251745_at	At3g55980	SZF1 (SALT-INDUCIBLE ZINC FINGER 1); transcription factor	SZF1	3.19847	9.17986	0.00133458
259479_at	At1g19020	---	---	3.16116	8.94549	0.00150692
261475_at	At1g14550	---	---	3.14405	8.84004	0.0311618
265723_at	At2g32140	---	---	3.14373	8.83805	0.000853957
256989_at	At3g28580	---	---	3.13988	8.81451	0.00285277
246370_at	At1g51920	---	---	3.13519	8.78592	0.0191215
246629_at	At1g50750	---	---	3.12693	8.73574	0.000750547
253181_at	At4g35180	LHT7 (Lys/His transporter 7); amino acid transmembrane transporter	LHT7	3.12289	8.71133	0.00230898
245757_at	At1g35140	PHI-1 (PHOSPHATE-INDUCED 1)	PHI-1	3.10758	8.61933	0.00268431
253414_at	At4g33050	EDA39 (embryo sac development arrest 39); calmodulin binding	EDA39	3.09524	8.54592	0.00983909
263231_at	At1g05680	---	---	3.08964	8.51287	0.0042032
256833_at	At3g22910	---	---	3.08471	8.4838	0.0043941
254652_at	At4g18170	WRKY28; transcription factor	WRKY28	3.07386	8.42021	0.00604632
245866_s_at	At1g57990	---	---	3.06605	8.37475	0.00521486
245755_at	At1g35210	---	---	3.06134	8.34749	0.00139176
254408_at	At4g21390	B120; ATP binding / protein kinase/ protein serine/threonine kinase/ sugar binding	B120	3.05674	8.32089	0.00229414
251400_at	At3g60420	---	---	3.04642	8.26161	0.0137205
246925_at	At5g25180	CYP71B14; electron carrier/ heme binding / iron ion binding / monooxygenase/ oxygen binding	CYP71B14	3.03756	8.21103	0.00107581
255064_at	At4g08950	EXO (EXORDIUM)	EXO	3.02187	8.12222	0.00233079
249770_at	At5g24110	WRKY30; transcription factor	WRKY30	3.02081	8.11625	0.0321723
255945_at	At5g28610	---	---	3.01002	8.05575	0.00168252
249618_at	At5g37490	---	---	2.99943	7.99685	0.00920196
248794_at	At5g47220	ERF2 (ETHYLENE RESPONSIVE ELEMENT BINDING FACTOR 2); DNA binding / transcription activator/ transcription factor	ERF2	2.99253	7.95867	0.00629597
265732_at	At2g01300	---	---	2.98217	7.90174	0.00275549
256576_at	At3g28210	PMZ; zinc ion binding	PMZ	2.97894	7.88406	0.00112064
247071_at	At5g66640	DAR3 (DA1-RELATED PROTEIN 3)	DAR3	2.97778	7.87772	0.00183541
252739_at	At3g43250	---	---	2.97009	7.83587	0.010421
247949_at	At5g57220	CYP81F2; electron carrier/ heme binding / iron ion binding / monooxygenase/ oxygen binding	CYP81F2	2.96414	7.80361	0.0156423
248657_at	At5g48570	peptidyl-prolyl cis-trans isomerase, putative / FK506-binding protein, putative	ROF2	2.96141	7.78885	0.00643075
245041_at	At2g26530	AR781	AR781	2.95999	7.78118	0.00198095
249417_at	At5g39670	---	---	2.9591	7.77637	0.00873786
261892_at	At1g80840	WRKY40; transcription factor	WRKY40	2.95198	7.73811	0.00294363
253819_at	At4g28350	---	---	2.94238	7.68678	0.00314486
261648_at	At1g27730	STZ (salt tolerance zinc finger); nucleic acid binding / transcription factor/ transcription repressor/ zinc ion binding	STZ	2.93573	7.65142	0.000774714
249394_at	At5g40180	---	---	2.9331	7.63748	0.0175628
257206_at	At3g16530	---	---	2.92331	7.58584	0.00883657
257840_at	At3g25250	AGC2-1 (OXIDATIVE SIGNAL-INDUCIBLE1); kinase	AGC2-1	2.92175	7.57764	0.00210209
247145_at	At5g65600	---	---	2.90478	7.48904	0.00785337
253643_at	At4g29780	---	---	2.90221	7.47571	0.00318211
252648_at	At3g44630	---	---	2.88889	7.40701	0.00137546
252269_at	At3g49580	LSU1 (RESPONSE TO LOW SULFUR 1)	LSU1	2.87277	7.32471	0.0068175
245662_at	At1g28190	---	---	2.87009	7.3111	0.00307016
246927_s_at	At5g25260	---	---	2.86721	7.29655	0.0400933
256633_at	At3g28340	GATL10 (Galacturonosyltransferase-like 10); polygalacturonate 4-alpha-galacturonosyltransferase/ transferase, transferring hexosyl groups	GATL10	2.85732	7.24666	0.0011188
263800_at	At2g24600	---	---	2.84403	7.18024	0.00347185
251824_at	At3g55090	---	---	2.84371	7.17864	0.00437282
263948_at	At2g35980	YLS9 (YELLOW-LEAF-SPECIFIC GENE 9)	YLS9	2.8367	7.14385	0.0227213
255753_at	At1g18570	MYB51 (MYB DOMAIN PROTEIN 51); DNA binding / transcription factor	MYB51	2.83207	7.12096	0.00687084
263182_at	At1g05575	---	---	2.82588	7.09046	0.00418991
253827_at	At4g28085	---	---	2.81352	7.02996	0.00134443
263374_at	At2g20560	---	---	2.80718	6.99917	0.0133073
250149_at	At5g14700	---	---	2.77948	6.86605	0.00226244
245329_at	At4g14365	---	---	2.76052	6.77643	0.00448869
249928_at	At5g22250	---	---	2.75793	6.76426	0.00213215
258947_at	At3g01830	---	---	2.74931	6.72397	0.00302937
264758_at	At1g61340	---	---	2.73063	6.63747	0.00441117
263783_at	At2g46400	WRKY46; transcription factor	WRKY46	2.72934	6.6315	0.00306393
250920_at	At5g03390	---	---	2.7201	6.58917	0.00347153
266658_at	At2g25735	---	---	2.7167	6.57368	0.00118434
261899_at	At1g80820	CCR2 (CINNAMOYL COA REDUCTASE); cinnamoyl-CoA reductase	CCR2	2.71302	6.55693	0.00185359
256522_at	At1g66160	U-box domain-containing protein	CMPG1	2.69612	6.48055	0.00273193
254898_at	At4g11480	---	---	2.69376	6.46997	0.0158059
267389_at	At2g44460	BGLU28 (BETA GLUCOSIDASE 28); catalytic/ cation binding / hydrolase, hydrolyzing O-glycosyl compounds	BGLU28	2.65719	6.30803	0.00464937
253915_at	At4g27280	---	---	2.653	6.28973	0.00112686
255950_at	At1g22110	---	---	2.63241	6.20062	0.00312872
253316_s_at	At4g33930	---	---	2.63093	6.19426	0.0034358
254926_at	At4g11280	ACS6 (1-AMINOCYCLOPROPANE-1-CARBOXYLIC ACID (ACC) SYNTHASE 6); 1-aminocyclopropane-1-carboxylate synthase	ACS6	2.61008	6.10539	0.00111741
246858_at	At5g25930	---	---	2.59625	6.04713	0.00152099
254660_at	At4g18250	---	---	2.59403	6.03784	0.000929811
251971_at	At3g53160	UGT73C7 (UDP-glucosyl transferase 73C7); UDP-glycosyltransferase/ transferase, transferring glycosyl groups	UGT73C7	2.59384	6.03703	0.0199024
266821_at	At2g44840	ERF13 (ETHYLENE-RESPONSIVE ELEMENT BINDING FACTOR 13); DNA binding / transcription factor	ERF13	2.59344	6.03534	0.00711463
252989_at	At4g38420	sks9 (SKU5 Similar 9); copper ion binding / oxidoreductase	sks9	2.5883	6.01391	0.0139348
252417_at	At3g47480	---	---	2.58281	5.99105	0.0429667
252193_at	At3g50060	MYB77; DNA binding / transcription factor	MYB77	2.57892	5.97493	0.00275215
258598_at	At3g04410	---	---	2.57591	5.96248	0.0324332
258787_at	At3g11840	PUB24 (PLANT U-BOX 24); binding / ubiquitin-protein ligase	PUB24	2.57023	5.93905	0.00440843
262383_at	At1g72940	---	---	2.56094	5.90094	0.00136455
245369_at	At4g15975	---	---	2.55507	5.87698	0.0340308
266294_at	At2g29500	---	---	2.53884	5.8112	0.0452812
262679_at	At1g75830	LCR67	LCR67	2.53779	5.807	0.00882
263378_at	At2g40180	ATHPP2C5; catalytic/ protein serine/threonine phosphatase	ATHPP2C5	2.51922	5.73274	0.0217393
259729_at	At1g77640	---	---	2.50313	5.66912	0.0053585
246108_at	At5g28630	---	---	2.50017	5.65753	0.00174365
258984_at	At3g08970	ATERDJ3A; oxidoreductase	ATERDJ3A	2.49746	5.64692	0.0336701
264005_at	At2g22470	AGP2 (ARABINOGALACTAN PROTEIN 2)	AGP2	2.4974	5.64668	0.00229894
260399_at	At1g72520	---	---	2.48942	5.61553	0.0181745
257751_at	At3g18690	MKS1 (MAP kinase substrate 1); protein binding	MKS1	2.47897	5.57501	0.00298249
253830_at	At4g27652	---	---	2.47709	5.56773	0.00409205
262374_s_at	At1g72930	TIR (TOLL/INTERLEUKIN-1 RECEPTOR-LIKE); transmembrane receptor	TIR	2.4649	5.52088	0.0414485
251054_at	At5g01540	LECRKA4.1 (LECTIN RECEPTOR KINASE A4.1); kinase	LECRKA4.1	2.45908	5.49865	0.0150586
260401_at	At1g69840	---	---	2.44665	5.45148	0.000285569
257536_at	At3g02800	---	---	2.4382	5.41966	0.00180316
247293_at	At5g64510	---	---	2.43763	5.41752	0.0212883
261459_at	At1g21100	---	---	2.43474	5.40668	0.00981038
262382_at	At1g72920	---	---	2.43375	5.40294	0.00167786
248959_at	At5g45630	---	---	2.43303	5.40026	0.0131147
251774_at	At3g55840	---	---	2.43208	5.3967	0.00121017
249719_at	At5g35735	---	---	2.43105	5.39285	0.00157342
257919_at	At3g23250	MYB15 (MYB DOMAIN PROTEIN 15); DNA binding / transcription factor	MYB15	2.42798	5.38139	0.00132183
254231_at	At4g23810	WRKY53; DNA binding / protein binding / transcription activator/ transcription factor	WRKY53	2.42422	5.36738	0.00371099
260975_at	At1g53430	---	---	2.4231	5.36321	0.00130928
261748_at	At1g76070	---	---	2.4218	5.35839	0.00231702
262072_at	At1g59590	ZCF37	ZCF37	2.40864	5.30975	0.00229645
265841_at	At2g35710	---	---	2.39758	5.2692	0.00180994
267623_at	At2g39650	---	---	2.39529	5.26085	0.000917293
256356_s_at	At1g66500	---	---	2.39079	5.24446	0.00109249
256442_at	At3g10930	---	---	2.38442	5.22135	0.00231313
253628_at	At4g30280	XTH18 (XYLOGLUCAN ENDOTRANSGLUCOSYLASE/HYDROLASE 18); hydrolase, acting on glycosyl bonds / hydrolase, hydrolyzing O-glycosyl compounds / xyloglucan:xyloglucosyl transferase	XTH18	2.38017	5.20599	0.00143358
266536_at	At2g16900	---	---	2.37563	5.18961	0.000880247
254241_at	At4g23190	CRK11 (CYSTEINE-RICH RLK11); kinase/ protein kinase	CRK11	2.37261	5.17878	0.00976328
261021_at	At1g26380	---	---	2.36929	5.16687	0.0471381
265008_at	At1g61560	MLO6 (MILDEW RESISTANCE LOCUS O 6); calmodulin binding	MLO6	2.36252	5.14266	0.00784828
249941_at	At5g22270	---	---	2.35381	5.11171	0.0182484
262772_at	At1g13210	ACA.l (autoinhibited Ca2+/ATPase II); ATPase, coupled to transmembrane movement of ions, phosphorylative mechanism / calmodulin binding	ACA.l	2.34269	5.07248	0.000950619
253632_at	At4g30430	TET9 (TETRASPANIN9)	TET9	2.3411	5.06689	0.00411321
254521_at	At5g44810	---	---	2.34091	5.06621	0.0149641
257927_at	At3g23240	ERF1 (ETHYLENE RESPONSE FACTOR 1); DNA binding / transcription activator/ transcription factor	ERF1	2.33502	5.04557	0.00239568
265075_at	At1g55450	---	---	2.33104	5.03168	0.00810483
245381_at	At4g17785	MYB39 (myb domain protein 39); DNA binding / transcription factor	MYB39	2.32958	5.02661	0.00919852
254256_at	At4g23180	CRK10 (CYSTEINE-RICH RLK10); ATP binding / kinase/ protein kinase/ protein serine/threonine kinase/ protein tyrosine kinase	CRK10	2.32955	5.02649	0.0061966
265668_at	At2g32020	---	---	2.32651	5.01592	0.00744667
254343_at	At4g21990	APR3 (APS REDUCTASE 3); adenylyl-sulfate reductase	2014-04-03	2.30493	4.94145	0.00488623
258364_at	At3g14225	GLIP4; carboxylesterase/ lipase	GLIP4	2.29979	4.92387	0.0189065
258653_at	At3g09870	---	---	2.29894	4.92096	0.0150298
260881_at	At1g21550	---	---	2.295	4.90754	0.00507409
245447_at	At4g16820	---	---	2.29344	4.90223	0.00879915
259428_at	At1g01560	ATMPK11; MAP kinase/ kinase	ATMPK11	2.29263	4.89947	0.0469942
246293_at	At3g56710	SIB1 (SIGMA FACTOR BINDING PROTEIN 1); binding / protein binding	SIB1	2.28645	4.87856	0.00230945
261142_at	At1g19780	ATCNGC8 (CYCLIC NUCLEOTIDE GATED CHANNEL 8); calmodulin binding / cyclic nucleotide binding / ion channel	ATCNGC8	2.28628	4.87798	0.00662942
246349_at	At1g51915	---	---	2.2821	4.86385	0.0370144
265499_at	At2g15480	UGT73B5 (UDP-glucosyl transferase 73B5); UDP-glucosyltransferase/ UDP-glycosyltransferase/ quercetin 3-O-glucosyltransferase/ transferase, transferring glycosyl groups	UGT73B5	2.28168	4.86245	0.00151876
246777_at	At5g27420	---	---	2.27961	4.85546	0.00646338
265501_at	At2g15490	UGT73B4 (UDP-GLYCOSYLTRANSFERASE 73B4); UDP-glucosyltransferase/ UDP-glycosyltransferase/ quercetin 3-O-glucosyltransferase/ quercetin 7-O-glucosyltransferase/ transferase, transferring glycosyl groups	UGT73B4	2.27917	4.854	0.00708907
265670_s_at	At2g32210	---	---	2.27382	4.83602	0.00227152
254211_at	At4g23570	SGT1A; protein binding	SGT1A	2.27242	4.83133	0.00298241
267537_at	At2g41880	GK-1 (GUANYLATE KINASE 1); guanylate kinase	GK-1	2.26878	4.81915	0.00280572
257918_at	At3g23230	---	---	2.26734	4.81433	0.00447548
261474_at	At1g14540	---	---	2.26039	4.79122	0.0378153
254292_at	At4g23030	---	---	2.25245	4.7649	0.0294995
249264_s_at	At5g41740	---	---	2.2418	4.72987	0.00583948
252679_at	At3g44260	---	---	2.2337	4.70338	0.00635401
249983_at	At5g18470	---	---	2.22035	4.66005	0.0037372
262325_at	At1g64160	---	---	2.22021	4.6596	0.00357872
265725_at	At2g32030	---	---	2.21396	4.63948	0.00230033
251336_at	At3g61190	BAP1 (BON ASSOCIATION PROTEIN 1); phospholipid binding / protein binding	BAP1	2.2083	4.62129	0.00138831
247240_at	At5g64660	U-box domain-containing protein	CMPG2	2.20667	4.61609	0.00233151
254158_at	At4g24380	---	---	2.20479	4.61008	0.00109162
261449_at	At1g21120	---	---	2.19862	4.59039	0.00712451
266800_at	At2g22880	---	---	2.19217	4.56992	0.00433243
255844_at	At2g33580	---	---	2.19006	4.56324	0.00228903
257925_at	At3g23170	---	---	2.18389	4.54378	0.00171412
245254_at	At4g14680	APS3; sulfate adenylyltransferase (ATP)	APS3	2.18265	4.53986	0.00232759
247940_at	At5g57190	PSD2 (phosphatidylserine decarboxylase 2); phosphatidylserine decarboxylase	PSD2	2.18157	4.53648	0.00420544
257071_at	At3g28180	ATCSLC04 (CELLULOSE-SYNTHASE LIKE C4); cellulose synthase/ transferase, transferring glycosyl groups	ATCSLC04	2.17901	4.52843	0.000839419
257793_at	At3g26960	---	---	2.17895	4.52825	0.0117671
255937_at	At1g12610	DDF1 (DWARF AND DELAYED FLOWERING 1); DNA binding / sequence-specific DNA binding / transcription factor	DDF1	2.16075	4.47148	0.0148027
266233_at	At2g02340	AtPP2-B8 (Phloem protein 2-B8); carbohydrate binding	AtPP2-B8	2.15784	4.46246	0.0314235
245613_at	At4g14450	---	---	2.15568	4.45578	0.00948907
261037_at	At1g17420	LOX3; electron carrier/ iron ion binding / lipoxygenase/ metal ion binding / oxidoreductase, acting on single donors with incorporation of molecular oxygen, incorporation of two atoms of oxygen	LOX3	2.15286	4.4471	0.0347111
254014_at	At4g26120	---	---	2.15232	4.44541	0.0408931
252592_at	At3g45640	NAXT1 (NITRATE EXCRETION TRANSPORTER1); nitrate efflux transmembrane transporter/ transporter	NAXT1	2.14923	4.43591	0.0011225
253259_at	At4g34410	RRTF1 ({REDOX RESPONSIVE TRANSCRIPTION FACTOR 1); DNA binding / transcription factor	RRTF1	2.14355	4.41849	0.0150726
247925_at	At5g57560	TCH4 (Touch 4); hydrolase, acting on glycosyl bonds / xyloglucan:xyloglucosyl transferase	TCH4	2.13944	4.4059	0.00113561
257077_at	At3g19690	---	---	2.13676	4.39773	0.00658845
264153_at	At1g65390	ATPP2-A5 (ARABIDOPSIS THALIANA PHLOEM PROTEIN 2 A5); carbohydrate binding	ATPP2-A5	2.13672	4.39762	0.0147996
267076_at	At2g41090	---	---	2.13603	4.3955	0.0291004
264213_at	At1g65400	ATPP2-A5 (ARABIDOPSIS THALIANA PHLOEM PROTEIN 2 A5); carbohydrate binding	ATPP2-A5	2.12357	4.35772	0.00946617
261236_at	At1g32880	---	---	2.12087	4.34957	0.0153476
265597_at	At2g20145	---	---	2.11747	4.33932	0.0329756
248123_at	At5g54720	---	---	2.11369	4.32798	0.0130223
256366_at	At1g66880	---	---	2.10881	4.31334	0.0016492
262656_at	At1g14200	---	---	2.10791	4.31066	0.00764816
260429_at	At1g72450	JAZ6 (JASMONATE-ZIM-DOMAIN PROTEIN 6)	JAZ6	2.1024	4.29423	0.00210669
259879_at	At1g76650	calcium-binding EF hand family protein	CML38	2.1018	4.29246	0.00344739
262649_at	At1g14040	---	---	2.10106	4.29024	0.00109392
256376_s_at	At1g66690	PXMT1; S-adenosylmethionine-dependent methyltransferase	PXMT1	2.09573	4.27443	0.0464535
265737_at	At2g01180	ATPAP1 (PHOSPHATIDIC ACID PHOSPHATASE 1); phosphatidate phosphatase	ATPAP1	2.09246	4.26476	0.00292764
261450_s_at	At1g21110	---	---	2.07361	4.20938	0.0129708
254042_at	At4g25810	XTR6 (XYLOGLUCAN ENDOTRANSGLYCOSYLASE 6); hydrolase, acting on glycosyl bonds / hydrolase, hydrolyzing O-glycosyl compounds / xyloglucan:xyloglucosyl transferase	XTR6	2.06585	4.18681	0.00316896
265276_at	At2g28400	---	---	2.06388	4.18109	0.00180951
254839_at	At4g12400	---	---	2.06208	4.17589	0.0121478
251950_at	At3g53600	---	---	2.06167	4.17468	0.00652956
250676_at	At5g06320	NHL3	NHL3	2.05757	4.16286	0.00291892
253258_at	At4g34400	---	---	2.05542	4.15663	0.00605166
250493_at	At5g09800	---	---	2.05403	4.15266	0.0049598
253859_at	At4g27657	---	---	2.04701	4.1325	0.0253564
258786_at	At3g11820	SYP121 (SYNTAXIN OF PLANTS 121); SNAP receptor/ protein anchor	SYP121	2.04447	4.12521	0.00104769
260239_at	At1g74360	---	---	2.04341	4.12219	0.00961858
245193_at	At1g67810	SUFE2 (SULFUR E 2); enzyme activator	SUFE2	2.03835	4.10775	0.00304121
261445_at	At1g28380	NSL1 (necrotic spotted lesions 1)	NSL1	2.03732	4.10483	0.000959
245033_at	At2g26380	---	---	2.03562	4.09998	0.0130275
249021_at	At5g44820	---	---	2.0345	4.0968	0.0157414
253262_at	At4g34440	---	---	2.03263	4.09149	0.00956505
255549_at	At4g01950	GPAT3 (GLYCEROL-3-PHOSPHATE ACYLTRANSFERASE 3); acyltransferase	GPAT3	2.03179	4.08913	0.00453418
245252_at	At4g17500	ATERF-1 (ETHYLENE RESPONSIVE ELEMENT BINDING FACTOR 1); DNA binding / transcription activator/ transcription factor	ATERF-1	2.02899	4.08119	0.00150257
259550_at	At1g35230	AGP5 (ARABINOGALACTAN-PROTEIN 5)	AGP5	2.02072	4.05786	0.00228089
252265_at	At3g49620	DIN11 (DARK INDUCIBLE 11); iron ion binding / oxidoreductase	DIN11	2.01997	4.05576	0.017422
264660_at	At1g09940	HEMA2; glutamyl-tRNA reductase	HEMA2	2.01958	4.05466	0.000715225
259979_at	At1g76600	---	---	2.01537	4.04283	0.00260992
252053_at	At3g52400	SYP122 (SYNTAXIN OF PLANTS 122); SNAP receptor	SYP122	2.0133	4.03706	0.00180607
256175_at	At1g51670	---	---	2.01248	4.03474	0.0158142
254204_at	At4g24160	---	---	2.01153	4.0321	0.00144679
258133_at	At3g24500	MBF1C (MULTIPROTEIN BRIDGING FACTOR 1C); DNA binding / transcription coactivator/ transcription factor	MBF1C	2.0094	4.02614	0.00292343
263379_at	At2g40140	CZF1; transcription factor	CZF1	2.00672	4.01867	0.00108185
246944_at	At5g25450	---	---	2.00221	4.00614	0.00212861
256245_at	At3g12580	HSP70 (heat shock protein 70); ATP binding	HSP70	1.99987	3.99965	0.014076
258337_at	At3g16040	---	---	1.99641	3.99006	0.00398216
263147_at	At1g53980	---	---	1.99403	3.98348	0.0226524
257061_at	At3g18250	---	---	1.99392	3.98319	0.0371743
251035_at	At5g02220	---	---	1.98761	3.96579	0.00137359
261470_at	At1g28370	ERF11 (ERF DOMAIN PROTEIN 11); DNA binding / transcription factor/ transcription repressor	ERF11	1.98569	3.96051	0.00225302
263198_at	At1g53990	GLIP3; carboxylesterase/ lipase	GLIP3	1.98275	3.95247	0.0161371
263837_at	At2g04500	---	---	1.98001	3.94496	0.0187091
253284_at	At4g34150	---	---	1.97944	3.9434	0.000840946
251192_at	At3g62720	XT1 (XYLOSYLTRANSFERASE 1); UDP-xylosyltransferase/ transferase/ transferase, transferring glycosyl groups / xyloglucan 6-xylosyltransferase	XT1	1.97675	3.93606	0.00181512
247509_at	At5g62020	AT-HSFB2A; DNA binding / transcription factor	HSFB2A	1.97557	3.93283	0.0137143
248676_at	At5g48850	ATSDI1 (SULPHUR DEFICIENCY-INDUCED 1); binding	ATSDI1	1.97463	3.93027	0.00961834
254977_s_at	At4g10520	---	---	1.96955	3.91646	0.0208671
256518_at	At1g66080	---	---	1.96787	3.91189	0.0211913
246289_at	At3g56880	---	---	1.96385	3.90101	0.00228387
250292_at	At5g13220	JAZ10 (JASMONATE-ZIM-DOMAIN PROTEIN 10)	JAZ10	1.96347	3.9	0.0165904
260869_at	At1g43800	---	---	1.96003	3.89069	0.00577545
260046_at	At1g73800	---	---	1.95965	3.88966	0.00448849
259033_at	At3g09410	---	---	1.95577	3.87924	0.0180669
264929_at	At1g60730	---	---	1.95374	3.87377	0.00340386
264117_at	At2g31210	---	---	1.95298	3.87173	0.0272452
257363_at	At2g45760	BAP2 (BON ASSOCIATION PROTEIN 2)	BAP2	1.95058	3.8653	0.0385261
263931_at	At2g36220	---	---	1.9499	3.86348	0.00268181
254487_at	At4g20780	---	---	1.94605	3.85318	0.00306429
253047_at	At4g37295	---	---	1.94005	3.83718	0.0034745
249459_at	At5g39580	---	---	1.9392	3.83492	0.0170243
249889_at	At5g22540	---	---	1.93849	3.83305	0.0315545
263823_s_at	At2g40350	---	---	1.93778	3.83116	0.00446887
264157_at	At1g65310	XTH17 (XYLOGLUCAN ENDOTRANSGLUCOSYLASE/HYDROLASE 17); hydrolase, acting on glycosyl bonds / hydrolase, hydrolyzing O-glycosyl compounds / xyloglucan:xyloglucosyl transferase	XTH17	1.93488	3.82346	0.00255949
249393_at	At5g40170	AtRLP54 (Receptor Like Protein 54); kinase/ protein binding	AtRLP54	1.93399	3.82111	0.00625096
248821_at	At5g47070	---	---	1.93168	3.81499	0.00568132
259566_at	At1g20520	---	---	1.92363	3.79377	0.00567169
260602_at	At1g55920	ATSERAT2;1 (SERINE ACETYLTRANSFERASE 2;1); serine O-acetyltransferase	ATSERAT2;1	1.91373	3.76783	0.00272743
262745_at	At1g28600	---	---	1.91241	3.76437	0.00487748
261719_at	At1g18380	---	---	1.91093	3.76053	0.0219866
267263_at	At2g23110	---	---	1.90707	3.75046	0.00912941
259213_at	At3g09010	---	---	1.9032	3.74041	0.00287705
250956_at	At5g03210	---	---	1.89925	3.73019	0.0125291
248686_at	At5g48540	---	---	1.89767	3.7261	0.0055217
254847_at	At4g11850	PLDGAMMA1; phospholipase D	PLDGAMMA1	1.89197	3.71141	0.00101654
247125_at	At5g66070	---	---	1.89089	3.70863	0.00212379
250435_at	At5g10380	RING1; protein binding / ubiquitin-protein ligase/ zinc ion binding	RING1	1.88564	3.69516	0.00112342
260126_at	At1g36370	SHM7 (serine hydroxymethyltransferase 7); catalytic/ glycine hydroxymethyltransferase/ pyridoxal phosphate binding	SHM7	1.8798	3.68024	0.00137613
253608_at	At4g30290	XTH19 (XYLOGLUCAN ENDOTRANSGLUCOSYLASE/HYDROLASE 19); hydrolase, acting on glycosyl bonds / hydrolase, hydrolyzing O-glycosyl compounds / xyloglucan:xyloglucosyl transferase	XTH19	1.87866	3.67734	0.00229317
255116_at	At4g08850	---	---	1.87841	3.67669	0.005194
262517_at	At1g17180	ATGSTU25 (GLUTATHIONE S-TRANSFERASE TAU 25); glutathione transferase	ATGSTU25	1.87649	3.67182	0.00302804
265327_at	At2g18210	---	---	1.87454	3.66686	0.00227878
264760_at	At1g61290	SYP124 (SYNTAXIN OF PLANTS 124); SNAP receptor	SYP124	1.86885	3.65242	0.0416664
259619_at	At1g42980	---	---	1.86623	3.64579	0.028731
265170_at	At1g23730	BCA3 (BETA CARBONIC ANHYDRASE 4); carbonate dehydratase/ zinc ion binding	BCA3	1.85895	3.62743	0.0208677
247213_at	At5g64900	PROPEP1	PROPEP1	1.85806	3.62519	0.00505826
263935_at	At2g35930	PUB23 (PLANT U-BOX 23); ubiquitin-protein ligase	PUB23	1.85474	3.61686	0.00140912
263539_at	At2g24850	TAT3 (TYROSINE AMINOTRANSFERASE 3); L-tyrosine:2-oxoglutarate aminotransferase/ transaminase	TAT3	1.85094	3.60735	0.0380482
245777_at	At1g73540	atnudt21 (Arabidopsis thaliana Nudix hydrolase homolog 21); hydrolase	atnudt21	1.84895	3.60238	0.0028015
249558_at	At5g38310	---	---	1.84304	3.58766	0.0279948
260856_at	At1g21910	---	---	1.84181	3.58459	0.00132737
260477_at	At1g11050	---	---	1.84135	3.58345	0.00276253
246870_at	At5g26030	FC1 (ferrochelatase 1); ferrochelatase	FC1	1.83606	3.57034	0.00107656
255479_at	At4g02380	SAG21 (SENESCENCE-ASSOCIATED GENE 21)	SAG21	1.83496	3.56761	0.00093966
248317_at	At5g52680	---	---	1.83333	3.56357	0.0215279
258063_at	At3g14620	CYP72A8; electron carrier/ heme binding / iron ion binding / monooxygenase/ oxygen binding	CYP72A8	1.83302	3.56282	0.00710674
259859_at	At1g68410	---	---	1.83012	3.55568	0.00301469
252278_at	At3g49530	anac062 (Arabidopsis NAC domain containing protein 62); transcription factor	anac062	1.82028	3.5315	0.00112777
254592_at	At4g18880	AT-HSFA4A; DNA binding / transcription factor	HSF A4A	1.81908	3.52856	0.00275418
264757_at	At1g61360	---	---	1.81862	3.52744	0.00303343
258282_at	At3g26910	---	---	1.81665	3.52262	0.00206247
250323_at	At5g12880	---	---	1.81422	3.5167	0.00260802
258436_at	At3g16720	ATL2; protein binding / zinc ion binding	ATL2	1.81199	3.51127	0.00275863
266834_s_at	At2g30020	---	---	1.8111	3.50909	0.0051763
266299_at	At2g29450	ATGSTU5 (ARABIDOPSIS THALIANA GLUTATHIONE S-TRANSFERASE TAU 5); glutathione binding / glutathione transferase	ATGSTU5	1.81016	3.50681	0.00433777
256756_at	At3g25610	---	---	1.80913	3.50431	0.00198533
252906_at	At4g39640	GGT1 (GAMMA-GLUTAMYL TRANSPEPTIDASE 1); gamma-glutamyltransferase/ glutathione gamma-glutamylcysteinyltransferase	GGT1	1.80688	3.49884	0.0214066
255177_at	At4g08040	ACS11; 1-aminocyclopropane-1-carboxylate synthase	ACS11	1.80662	3.49821	0.00628579
257089_at	At3g20520	SVL3 (SHV3-LIKE 3); glycerophosphodiester phosphodiesterase/ phosphoric diester hydrolase	SVL3	1.80561	3.49576	0.00231032
245363_at	At4g15120	---	---	1.8033	3.49018	0.00236434
254770_at	At4g13340	---	---	1.80245	3.48812	0.00531427
258388_at	At3g15370	ATEXPA12 (ARABIDOPSIS THALIANA EXPANSIN 12)	ATEXPA12	1.79914	3.48013	0.00835487
251705_at	At3g56400	WRKY70; transcription factor/ transcription repressor	WRKY70	1.79852	3.47863	0.0431938
253485_at	At4g31800	WRKY18; transcription factor	WRKY18	1.7985	3.47859	0.00231468
251114_at	At5g01380	---	---	1.79773	3.47674	0.00312367
264617_at	At2g17660	---	---	1.79556	3.47151	0.00277261
259473_at	At1g19025	---	---	1.78577	3.44803	0.0231592
246099_at	At5g20230	ATBCB (ARABIDOPSIS BLUE-COPPER-BINDING PROTEIN); copper ion binding / electron carrier	ATBCB	1.785	3.44618	0.00603226
266615_s_at	At2g29720	CTF2A; monooxygenase/ oxidoreductase	CTF2A	1.78387	3.44349	0.00229958
255733_at	At1g25400	---	---	1.78202	3.43906	0.00771662
246250_at	At4g36880	CP1 (CYSTEINE PROTEINASE1); cysteine-type endopeptidase/ cysteine-type peptidase	CP1	1.77984	3.43388	0.0346215
249765_at	At5g24030	SLAH3 (SLAC1 HOMOLOGUE 3); transporter	SLAH3	1.77845	3.43056	0.00920282
246018_at	At5g10695	---	---	1.7764	3.4257	0.00253403
266590_at	At2g46240	BAG6 (BCL-2-ASSOCIATED ATHANOGENE 6); calmodulin binding / protein binding	BAG6	1.77626	3.42537	0.038048
266983_at	At2g39400	---	---	1.7756	3.42381	0.0247073
262381_at	At1g72900	---	---	1.77349	3.4188	0.00554575
261476_at	At1g14480	---	---	1.77262	3.41675	0.00227227
256755_at	At3g25600	---	---	1.7717	3.41455	0.00182458
250994_at	At5g02490	---	---	1.76914	3.40852	0.00706041
256763_at	At3g16860	COBL8 (COBRA-LIKE PROTEIN 8 PRECURSOR)	COBL8	1.76378	3.39586	0.00391934
259445_at	At1g02400	GA2OX6 (GIBBERELLIN 2-OXIDASE 6); gibberellin 2-beta-dioxygenase	GA2OX6	1.76095	3.38921	0.00140982
258577_at	At3g04220	---	---	1.75913	3.38493	0.00754291
245173_at	At2g47520	---	---	1.75781	3.38183	0.00517269
249903_at	At5g22690	---	---	1.75692	3.37975	0.00390739
265632_at	At2g14290	---	---	1.75432	3.37367	0.00603009
247543_at	At5g61600	---	---	1.75315	3.37094	0.00398439
254432_at	At4g20830	---	---	1.75303	3.37066	0.00258842
265709_at	At2g03540	---	---	1.74877	3.36072	0.00636654
247693_at	At5g59730	ATEXO70H7 (EXOCYST SUBUNIT EXO70 FAMILY PROTEIN H7); protein binding	ATEXO70H7	1.74321	3.34778	0.00141432
259400_at	At1g17750	---	---	1.74146	3.34374	0.00543061
255425_s_at	At4g03360	---	---	1.74143	3.34366	0.0110112
255039_at	At4g09570	CPK4; calmodulin-dependent protein kinase/ kinase/ protein kinase	CPK4	1.74041	3.3413	0.000796126
254524_at	At4g20000	---	---	1.73889	3.33778	0.00204
261177_at	At1g04770	---	---	1.73306	3.32432	0.00346732
259792_at	At1g29690	CAD1 (constitutively activated cell death 1)	CAD1	1.73191	3.32166	0.0011367
254163_s_at	At4g24340	---	---	1.73155	3.32085	0.0075084
245151_at	At2g47550	---	---	1.73075	3.319	0.00824975
266267_at	At2g29460	ATGSTU4 (ARABIDOPSIS THALIANA GLUTATHIONE S-TRANSFERASE TAU 4); glutathione transferase	ATGSTU4	1.72718	3.31079	0.00344713
262571_at	At1g15430	---	---	1.72666	3.30962	0.00136723
246612_at	At5g35320	---	---	1.72602	3.30815	0.0353018
258979_at	At3g09440	---	---	1.72322	3.30172	0.00453329
257644_at	At3g25780	AOC3 (ALLENE OXIDE CYCLASE 3); allene-oxide cyclase	AOC3	1.71826	3.29039	0.00280891
248582_at	At5g49910	CPHSC70-2EAT SHOCK PROTEIN 70-2 (CHLOROPLAST HEAT SHOCK PROTEIN 70-2); ATP binding / unfolded protein binding	CPHSC70-2EAT SHOCK PROTEIN 70-2	1.71617	3.28563	0.00570839
247047_at	At5g66650	---	---	1.71377	3.28016	0.00550489
254075_at	At4g25470	CBF2 (C-REPEAT/DRE BINDING FACTOR 2); DNA binding / transcription activator/ transcription factor	CBF2	1.71065	3.27309	0.00462653
264571_at	At1g05330	---	---	1.70885	3.26901	0.0141062
248987_at	At5g45180	---	---	1.70879	3.26886	0.0241192
247061_at	At5g66780	---	---	1.70795	3.26695	0.0174909
249208_at	At5g42650	AOS (ALLENE OXIDE SYNTHASE); allene oxide synthase/ hydro-lyase/ oxygen binding	AOS	1.70076	3.25072	0.0271004
252483_at	At3g46600	---	---	1.69778	3.24402	0.000925225
259439_at	At1g01480	ACS2; 1-aminocyclopropane-1-carboxylate synthase	ACS2	1.69474	3.23719	0.00347624
249339_at	At5g41100	---	---	1.68623	3.21814	0.00103922
258683_at	At3g08760	ATSIK; ATP binding / kinase/ protein kinase/ protein tyrosine kinase	ATSIK	1.68396	3.2131	0.00216779
259312_at	At3g05200	ATL6; protein binding / zinc ion binding	ATL6	1.68049	3.20537	0.00197975
247655_at	At5g59820	RHL41 (RESPONSIVE TO HIGH LIGHT 41); nucleic acid binding / transcription factor/ zinc ion binding	RHL41	1.67854	3.20104	0.000886746
247532_at	At5g61560	---	---	1.67643	3.19637	0.0215293
248799_at	At5g47230	ERF5 (ETHYLENE RESPONSIVE ELEMENT BINDING FACTOR 5); DNA binding / transcription activator/ transcription factor	ERF5	1.67276	3.18825	0.0023103
256050_at	At1g07000	ATEXO70B2 (exocyst subunit EXO70 family protein B2); protein binding	ATEXO70B2	1.66514	3.17144	0.00447729
264867_at	At1g24150	FH4 (FORMIN HOMOLOGUE 4); actin binding / protein binding	FH4	1.66462	3.1703	0.00130737
254137_at	At4g24930	---	---	1.6642	3.16937	0.0202852
254293_at	At4g23060	IQD22 (IQ-domain 22); calmodulin binding	IQD22	1.65898	3.15793	0.00228499
261367_at	At1g53080	---	---	1.65304	3.14496	0.00846662
245072_s_at	At2g23220	CYP81D7; electron carrier/ heme binding / iron ion binding / monooxygenase/ oxygen binding	CYP81D7	1.65115	3.14083	0.00219437
267069_at	At2g41010	ATCAMBP25 (ARABIDOPSIS THALIANA CALMODULIN (CAM)-BINDING PROTEIN OF 25 KDA); calmodulin binding	ATCAMBP25	1.65074	3.13995	0.001382
249533_at	At5g38790	---	---	1.64024	3.11717	0.00628681
258336_at	At3g16050	A37; protein heterodimerization	PDX1.2	1.64018	3.11704	0.0383692
267083_at	At2g41100	TCH3 (TOUCH 3); calcium ion binding	TCH3	1.63779	3.11188	0.00229183
255543_at	At4g01870	---	---	1.63578	3.10755	0.013237
246988_at	At5g67340	---	---	1.63478	3.1054	0.011765
252851_at	At4g40080	---	---	1.63271	3.10096	0.00473904
262899_at	At1g59870	PEN3 (PENETRATION 3); ATPase, coupled to transmembrane movement of substances / cadmium ion transmembrane transporter	PEN3	1.63234	3.10014	0.00292336
266901_at	At2g34600	JAZ7 (JASMONATE-ZIM-DOMAIN PROTEIN 7)	JAZ7	1.63056	3.09634	0.0113314
246228_at	At4g36430	---	---	1.63024	3.09565	0.00690936
259850_at	At1g72240	---	---	1.62882	3.09259	0.00358976
255524_at	At4g02330	ATPMEPCRB; pectinesterase	ATPMEPCRB	1.62738	3.08951	0.00576598
247279_at	At5g64310	AGP1 (ARABINOGALACTAN PROTEIN 1)	AGP1	1.62609	3.08675	0.00140955
254888_at	At4g11780	---	---	1.62344	3.0811	0.00107962
251663_at	At3g57070	---	---	1.62304	3.08023	0.00325167
266259_at	At2g27830	---	---	1.62202	3.07806	0.00268604
249029_at	At5g44870	---	---	1.61877	3.07113	0.027711
258275_at	At3g15760	---	---	1.61845	3.07046	0.0112747
255734_at	At1g25550	---	---	1.61363	3.0602	0.00371199
267381_at	At2g26190	---	---	1.61334	3.05959	0.00203988
261033_at	At1g17380	JAZ5 (JASMONATE-ZIM-DOMAIN PROTEIN 5)	JAZ5	1.61155	3.05581	0.00749397
257846_at	At3g12910	---	---	1.60592	3.04389	0.0303918
252589_s_at	At3g45650	NAXT1 (NITRATE EXCRETION TRANSPORTER1); nitrate efflux transmembrane transporter/ transporter	NAXT1	1.60395	3.03974	0.00133759
252908_at	At4g39670	---	---	1.60117	3.03389	0.0032473
259464_at	At1g18990	---	---	1.599	3.02934	0.0109985
260225_at	At1g74590	GSTU10 (GLUTATHIONE S-TRANSFERASE TAU 10); glutathione transferase	GSTU10	1.59892	3.02917	0.0274375
261143_at	At1g19770	ATPUP14; purine transmembrane transporter	ATPUP14	1.59644	3.02396	0.00160915
248164_at	At5g54490	PBP1 (PINOID-BINDING PROTEIN 1); calcium ion binding / protein binding	PBP1	1.59611	3.02326	0.00163388
252070_at	At3g51680	---	---	1.59346	3.01773	0.00142361
247493_at	At5g61900	BON1 (BONZAI 1); calcium-dependent phospholipid binding	BON1	1.58528	3.00067	0.0021241
254200_at	At4g24110	---	---	1.58154	2.99288	0.00228958
247452_at	At5g62430	CDF1 (CYCLING DOF FACTOR 1); DNA binding / protein binding / transcription factor	CDF1	1.57732	2.98414	0.00501607
249752_at	At5g24660	LSU2 (RESPONSE TO LOW SULFUR 2)	LSU2	1.57345	2.97616	0.00276717
259004_at	At3g01840	---	---	1.57285	2.97492	0.00228904
256159_at	At1g30135	JAZ8 (JASMONATE-ZIM-DOMAIN PROTEIN 8)	JAZ8	1.57078	2.97066	0.0434965
261876_at	At1g50590	---	---	1.56997	2.96899	0.00736206
249747_at	At5g24600	---	---	1.56197	2.95256	0.0104927
246989_at	At5g67350	---	---	1.55752	2.94348	0.00249622
251096_at	At5g01550	LECRKA4.2 (LECTIN RECEPTOR KINASE A4.1); ATP binding / kinase/ protein kinase/ protein serine/threonine kinase/ sugar binding	LECRKA4.2	1.55368	2.93565	0.00434245
251636_at	At3g57530	CPK32 (CALCIUM-DEPENDENT PROTEIN KINASE 32); calcium-dependent protein kinase C/ calmodulin-dependent protein kinase/ kinase/ protein binding	CPK32	1.5524	2.93306	0.00229589
255599_at	At4g01010	ATCNGC13; calmodulin binding / cyclic nucleotide binding / ion channel	ATCNGC13	1.55168	2.93158	0.040706
250098_at	At5g17350	---	---	1.5486	2.92534	0.00347864
264000_at	At2g22500	UCP5 (UNCOUPLING PROTEIN 5); binding	UCP5	1.5468	2.92169	0.00130747
266908_at	At2g34650	PID (PINOID); kinase/ protein kinase/ protein serine/threonine kinase	PID	1.54331	2.91462	0.00261211
247431_at	At5g62520	SRO5 (SIMILAR TO RCD ONE 5); NAD+ ADP-ribosyltransferase	SRO5	1.53798	2.90389	0.00082774
247180_at	At5g65350	---	---	1.53726	2.90242	0.00655334
266316_at	At2g27080	---	---	1.53521	2.8983	0.00447774
249835_s_at	At5g23510	---	---	1.52892	2.88569	0.00291851
261718_at	At1g18390	---	---	1.52795	2.88376	0.00973725
254536_at	At4g19720	---	---	1.52702	2.88189	0.0062883
258100_at	At3g23550	---	---	1.52659	2.88105	0.00106511
252939_at	At4g39230	---	---	1.526	2.87986	0.00802224
256793_at	At3g22160	---	---	1.52065	2.86921	0.0136354
245711_at	At5g04340	ZAT6 (ZINC FINGER OF ARABIDOPSIS THALIANA 6); nucleic acid binding / transcription factor/ zinc ion binding	ZAT6	1.52005	2.86801	0.00135192
252988_at	At4g38410	---	---	1.51939	2.86671	0.00615598
259443_at	At1g02360	---	---	1.51772	2.86339	0.00448067
251176_at	At3g63380	---	---	1.51436	2.85672	0.0254667
256177_at	At1g51620	---	---	1.51047	2.84904	0.029601
248611_at	At5g49520	WRKY48; transcription factor	WRKY48	1.51013	2.84835	0.00117165
253292_at	At4g33985	---	---	1.50469	2.83763	0.00226157
250182_at	At5g14470	---	---	1.50228	2.8329	0.0180839
245034_at	At2g26390	---	---	1.50206	2.83247	0.0174923
259685_at	At1g63090	AtPP2-A11 (Phloem protein 2-A11); carbohydrate binding	AtPP2-A11	1.50138	2.83114	0.00139876
266475_at	At2g31100	---	---	1.50027	2.82895	0.00516167
267357_at	At2g40000	HSPRO2 (ARABIDOPSIS ORTHOLOG OF SUGAR BEET HS1 PRO-1 2)	HSPRO2	1.49963	2.82771	0.0039514
267493_at	At2g30400	OFP2 (OVATE FAMILY PROTEIN 2)	OFP2	1.49927	2.827	0.0112765
266037_at	At2g05940	---	---	1.49793	2.82437	0.00134539
258650_at	At3g09830	---	---	1.4956	2.81981	0.00642833
255884_at	At1g20310	---	---	1.49391	2.81651	0.0389844
260920_at	At1g21530	---	---	1.49288	2.8145	0.031952
247272_at	At5g64300	---	---	1.49278	2.81431	0.00843789
250781_at	At5g05410	DREB2A; DNA binding / transcription activator/ transcription factor	DREB2A	1.48831	2.80561	0.00683949
245251_at	At4g17615	CBL1 (CALCINEURIN B-LIKE PROTEIN 1); calcium ion binding	CBL1	1.48325	2.79577	0.00261111
265385_at	At2g20900	---	---	1.48298	2.79526	0.00189042
245159_at	At2g33100	ATCSLD1; cellulose synthase/ transferase, transferring glycosyl groups	ATCSLD1	1.48204	2.79344	0.0252081
253476_at	At4g32300	SD2-5 (S-DOMAIN-2 5); carbohydrate binding / kinase/ protein kinase	SD2-5	1.48193	2.79322	0.0013825
262452_at	At1g11210	---	---	1.48174	2.79285	0.00226904
262105_at	At1g02810	---	---	1.47605	2.78186	0.00447837
248319_at	At5g52710	---	---	1.47225	2.77455	0.00220067
245840_at	At1g58420	---	---	1.46962	2.76949	0.00388788
254249_at	At4g23280	---	---	1.46866	2.76765	0.00422432
251640_at	At3g57450	---	---	1.46722	2.76488	0.00120867
245740_at	At1g44100	AAP5; amino acid transmembrane transporter/ basic amino acid transmembrane transporter	AAP5	1.46677	2.76403	0.00150632
245768_at	At1g33590	---	---	1.46641	2.76333	0.00313945
262082_s_at	At1g56120	---	---	1.46223	2.75534	0.00172374
251248_at	At3g62150	PGP21 (P-GLYCOPROTEIN 21); ATPase, coupled to transmembrane movement of substances	PGP21	1.45994	2.75097	0.00114887
249467_at	At5g39610	ATNAC6 (ARABIDOPSIS NAC DOMAIN CONTAINING PROTEIN 6); protein heterodimerization/ protein homodimerization/ transcription factor	ATNAC6	1.45939	2.74993	0.00906419
247708_at	At5g59550	---	---	1.45742	2.74616	0.00122173
248404_at	At5g51460	ATTPPA; trehalose-phosphatase	ATTPPA	1.4565	2.74441	0.00913363
247137_at	At5g66210	CPK28; ATP binding / calcium ion binding / calmodulin-dependent protein kinase/ protein kinase/ protein serine/threonine kinase	CPK28	1.45649	2.7444	0.00210037
261979_at	At1g37130	NIA2 (NITRATE REDUCTASE 2); nitrate reductase (NADH)/ nitrate reductase	NIA2	1.45346	2.73864	0.0189061
253999_at	At4g26200	ACS7; 1-aminocyclopropane-1-carboxylate synthase	ACS7	1.44872	2.72965	0.00501972
250669_at	At5g06870	PGIP2 (POLYGALACTURONASE INHIBITING PROTEIN 2); protein binding	PGIP2	1.44397	2.72068	0.0181974
258075_at	At3g25900	HMT-1; homocysteine S-methyltransferase	HMT-1	1.4436	2.71998	0.0124042
257583_at	At1g66480	PMI2 (plastid movement impaired 2)	PMI2	1.44257	2.71804	0.0023214
265114_at	At1g62440	LRX2 (LEUCINE-RICH REPEAT/EXTENSIN 2); protein binding / structural constituent of cell wall	LRX2	1.43896	2.71125	0.00233253
256221_at	At1g56300	---	---	1.43894	2.71123	0.00229014
248968_at	At5g45280	---	---	1.43763	2.70876	0.005205
246168_at	At5g32460	---	---	1.43632	2.70629	0.0418079
264232_at	At1g67470	---	---	1.43353	2.70106	0.0234668
258516_at	At3g06490	MYB108 (myb domain protein 108); DNA binding / transcription factor	MYB108	1.43113	2.69657	0.00660847
246631_at	At1g50740	---	---	1.42989	2.69425	0.00377864
264646_at	At1g08860	BON3 (BONZAI 3); calcium-dependent phospholipid binding	BON3	1.42982	2.69413	0.00593501
263893_at	At2g21900	WRKY59; transcription factor	WRKY59	1.42856	2.69177	0.00135945
266017_at	At2g18690	---	---	1.42711	2.68907	0.0223566
252474_at	At3g46620	---	---	1.42646	2.68786	0.00321363
260394_at	At1g74080	MYB122 (MYB DOMAIN PROTEIN 122); DNA binding / transcription factor	MYB122	1.4246	2.6844	0.0382923
248719_at	At5g47910	RBOHD (RESPIRATORY BURST OXIDASE HOMOLOGUE D); NAD(P)H oxidase	RBOHD	1.42396	2.68321	0.00226979
259546_at	At1g35350	---	---	1.42297	2.68137	0.0142271
249522_at	At5g38700	---	---	1.41645	2.66927	0.00138131
265992_at	At2g24130	---	---	1.41476	2.66616	0.0157224
266371_at	At2g41410	---	---	1.4142	2.66513	0.00260313
262119_s_at	At1g02930	ATGSTF6 (GLUTATHIONE S-TRANSFERASE); copper ion binding / glutathione binding / glutathione transferase	ATGSTF6	1.41273	2.66241	0.0237995
246327_at	At1g16670	---	---	1.41237	2.66175	0.00226644
250449_at	At5g10830	---	---	1.4122	2.66142	0.00529631
252928_at	At4g38940	---	---	1.40885	2.65525	0.00462887
267276_at	At2g30130	ASL5; DNA binding / protein binding	ASL5	1.40758	2.65292	0.0238074
265438_at	At2g20970	---	---	1.40184	2.64238	0.0166966
262302_at	At1g70910	---	---	1.40159	2.64192	0.0430121
249942_at	At5g22300	GAPB (GLYCERALDEHYDE-3-PHOSPHATE DEHYDROGENASE B SUBUNIT); glyceraldehyde-3-phosphate dehydrogenase (NADP+)/ glyceraldehyde-3-phosphate dehydrogenase	GAPB	1.40028	2.63953	0.0136226
265643_at	At2g27390	---	---	1.39845	2.63618	0.0149139
249583_at	At5g37770	TCH2 (TOUCH 2); calcium ion binding	TCH2	1.3983	2.63591	0.0017091
257091_at	At3g20540	POLGAMMA1 (polymerase gamma 1); 3'-5' exonuclease/ DNA binding / DNA-directed DNA polymerase/ nucleic acid binding	POLGAMMA1	1.39679	2.63316	0.0366457
252014_at	At3g52870	---	---	1.39455	2.62906	0.00195567
262508_at	At1g11300	---	---	1.39354	2.62723	0.00384825
264718_at	At1g70130	---	---	1.39309	2.62641	0.0153098
253326_at	At4g33440	---	---	1.38993	2.62067	0.0211223
253664_at	At4g30210	ATR2 (ARABIDOPSIS P450 REDUCTASE 2); NADPH-hemoprotein reductase	ATR2	1.38845	2.61796	0.00248042
251759_at	At3g55630	ATDFD (A. THALIANA DHFS-FPGS HOMOLOG D); tetrahydrofolylpolyglutamate synthase	ATDFD	1.38809	2.61731	0.0162969
250733_at	At5g06290	2-Cys Prx B (2-Cysteine peroxiredoxin B); antioxidant/ peroxiredoxin	2-Cys Prx B	1.3866	2.61461	0.0431133
255658_at	At4g00770	---	---	1.38466	2.6111	0.00138413
248400_at	At5g52020	---	---	1.37798	2.59904	0.0377273
249918_at	At5g19240	---	---	1.37701	2.5973	0.00556226
252652_at	At3g44720	ADT4 (arogenate dehydratase 4); arogenate dehydratase/ prephenate dehydratase	ADT4	1.37675	2.59683	0.00574028
253124_at	At4g36030	ARO3 (ARMADILLO REPEAT ONLY 3); binding	ARO3	1.37656	2.59649	0.00665157
254922_at	At4g11370	RHA1A; protein binding / zinc ion binding	RHA1A	1.37621	2.59585	0.0420496
260581_at	At2g47190	MYB2 (MYB DOMAIN PROTEIN 2); DNA binding / calmodulin binding / transcription activator/ transcription factor	MYB2	1.37403	2.59193	0.00706772
258792_at	At3g04640	---	---	1.37397	2.59183	0.0017047
255502_at	At4g02410	---	---	1.37375	2.59143	0.000850179
256128_at	At1g18140	LAC1 (Laccase 1); laccase	LAC1	1.37345	2.59089	0.00451866
264716_at	At1g70170	MMP (MATRIX METALLOPROTEINASE); metalloendopeptidase/ metallopeptidase	MMP	1.37215	2.58855	0.0189377
256583_at	At3g28850	---	---	1.37198	2.58825	0.00534003
246984_at	At5g67310	CYP81G1; electron carrier/ heme binding / iron ion binding / monooxygenase/ oxygen binding	CYP81G1	1.36861	2.58221	0.00543182
267016_at	At2g39160	---	---	1.36783	2.58082	0.0318963
260005_at	At1g67920	---	---	1.36659	2.57861	0.00535086
253323_at	At4g33920	---	---	1.36453	2.57493	0.00572433
260754_at	At1g49000	---	---	1.36453	2.57492	0.00738759
254962_at	At4g11050	AtGH9C3 (Arabidopsis thaliana glycosyl hydrolase 9C3); carbohydrate binding / catalytic/ hydrolase, hydrolyzing O-glycosyl compounds	AtGH9C3	1.36451	2.57488	0.00375843
264746_at	At1g62300	WRKY6; transcription factor	WRKY6	1.36375	2.57353	0.0119084
262359_at	At1g73070	---	---	1.36363	2.57331	0.0223665
265618_at	At2g25460	---	---	1.36102	2.56867	0.00232081
264756_at	At1g61370	---	---	1.36013	2.56707	0.000811007
262092_at	At1g56150	---	---	1.3585	2.56418	0.03139
256162_at	At1g55390	---	---	1.35758	2.56255	0.0102099
253666_at	At4g30270	MERI5B (meristem-5); hydrolase, acting on glycosyl bonds / xyloglucan:xyloglucosyl transferase	MERI5B	1.35506	2.55808	0.00695939
253293_at	At4g33905	---	---	1.35455	2.55717	0.00561163
249078_at	At5g44070	CAD1 (CADMIUM SENSITIVE 1); cadmium ion binding / copper ion binding / glutathione gamma-glutamylcysteinyltransferase	CAD1	1.35387	2.55596	0.000889663
250271_at	At5g12990	CLE40 (CLAVATA3/ESR-RELATED 40); protein binding / receptor binding	CLE40	1.35372	2.5557	0.0167754
266691_at	At2g19890	---	---	1.35125	2.55133	0.0372276
259876_at	At1g76700	---	---	1.34903	2.54741	0.00432756
250279_at	At5g13200	---	---	1.34814	2.54584	0.00216186
260197_at	At1g67623	---	---	1.34728	2.54431	0.00820455
249705_at	At5g35580	---	---	1.34712	2.54404	0.00969099
260974_at	At1g53440	---	---	1.34163	2.53438	0.0013501
247351_at	At5g63790	ANAC102 (ARABIDOPSIS NAC DOMAIN CONTAINING PROTEIN 102); transcription factor	ANAC102	1.33978	2.53112	0.0033293
252364_at	At3g48450	---	---	1.33494	2.52265	0.0046494
260025_at	At1g30070	---	---	1.33434	2.5216	0.0496973
263478_at	At2g31880	---	---	1.33375	2.52056	0.000915534
259852_at	At1g72280	AERO1 (Arabidopsis endoplasmic reticulum oxidoreductins 1); FAD binding / electron carrier/ oxidoreductase, acting on sulfur group of donors, disulfide as acceptor / protein binding	AERO1	1.33343	2.52002	0.00227869
266782_at	At2g29120	ATGLR2.7; intracellular ligand-gated ion channel	ATGLR2.7	1.33255	2.51847	0.0171761
261215_at	At1g32970	---	---	1.32634	2.50765	0.0211816
247727_at	At5g59490	---	---	1.3241	2.50376	0.0102219
260037_at	At1g68840	RAV2 (REGULATOR OF THE ATPASE OF THE VACUOLAR MEMBRANE); DNA binding / transcription factor/ transcription repressor	RAV2	1.32274	2.50141	0.00140553
249188_at	At5g42830	---	---	1.32205	2.50021	0.0186861
260135_at	At1g66400	---	---	1.31938	2.4956	0.00226652
265433_at	At2g20950	---	---	1.31679	2.49112	0.00466607
252946_at	At4g39235	---	---	1.31512	2.48823	0.0113486
262124_at	At1g59660	---	---	1.31435	2.4869	0.010528
249361_at	At5g40540	---	---	1.31233	2.48343	0.00164197
261650_at	At1g27770	ACA1 (AUTO-INHIBITED CA2+-ATPASE 1); calcium channel/ calcium-transporting ATPase/ calmodulin binding	ACA1	1.31185	2.4826	0.00235708
247247_at	At5g64650	---	---	1.31067	2.48057	0.00680903
261564_at	At1g01720	ATAF1; transcription activator/ transcription factor	ATAF1	1.30932	2.47824	0.0327268
252363_at	At3g48460	---	---	1.30549	2.47168	0.0104191
256991_at	At3g28600	---	---	1.30122	2.46438	0.002448
255259_at	At4g05020	NDB2 (NAD(P)H dehydrogenase B2); FAD binding / disulfide oxidoreductase/ oxidoreductase	NDB2	1.29791	2.45873	0.0132497
251491_at	At3g59480	---	---	1.29756	2.45812	0.00231413
252533_at	At3g46110	---	---	1.29753	2.45808	0.00411231
249902_at	At5g22680	---	---	1.29609	2.45562	0.0496092
265797_at	At2g35715	---	---	1.29495	2.45368	0.00836888
252825_at	At4g39890	AtRABH1c (Arabidopsis Rab GTPase homolog H1c); GTP binding / protein binding	AtRABH1c	1.29484	2.45351	0.00608793
253925_at	At4g26690	SHV3 (SHAVEN 3); glycerophosphodiester phosphodiesterase/ kinase	SHV3	1.29304	2.45045	0.00392284
254314_at	At4g22470	---	---	1.29276	2.44997	0.0176222
262384_at	At1g72950	---	---	1.29211	2.44885	0.00165909
249072_at	At5g44060	---	---	1.29107	2.4471	0.00449444
255716_at	At4g00330	CRCK2; ATP binding / kinase/ protein kinase/ protein serine/threonine kinase	CRCK2	1.29075	2.44655	0.00614292
267288_at	At2g23680	---	---	1.28816	2.44216	0.0208073
252862_at	At4g39830	---	---	1.28741	2.4409	0.00542889
261751_at	At1g76080	CDSP32 (CHLOROPLASTIC DROUGHT-INDUCED STRESS PROTEIN OF 32 KD)	CDSP32	1.28634	2.43909	0.0133401
257407_at	At1g27100	---	---	1.28552	2.43771	0.001827
247679_at	At5g59540	---	---	1.28222	2.43214	0.00259399
265938_at	At2g19620	---	---	1.28209	2.43191	0.00201113
266052_at	At2g40740	WRKY55; transcription factor	WRKY55	1.27998	2.42836	0.0437325
256616_at	At3g22260	---	---	1.2782	2.42536	0.00325621
258351_at	At3g17700	CNBT1 (CYCLIC NUCLEOTIDE-BINDING TRANSPORTER 1); calmodulin binding / cyclic nucleotide binding / ion channel	CNBT1	1.27796	2.42497	0.0132405
254248_at	At4g23270	---	---	1.27519	2.42031	0.00410161
259518_at	At1g20510	OPCL1 (OPC-8:0 COA LIGASE1); 4-coumarate-CoA ligase	OPCL1	1.27385	2.41806	0.0264097
265184_at	At1g23710	---	---	1.27337	2.41725	0.0026824
245976_at	At5g13080	WRKY75; transcription factor	WRKY75	1.27324	2.41705	0.0098836
260411_at	At1g69890	---	---	1.27165	2.41438	0.0044751
253140_at	At4g35480	RHA3B; protein binding / zinc ion binding	RHA3B	1.2703	2.41211	0.00444906
266685_at	At2g19710	---	---	1.26998	2.41158	0.0010877
255504_at	At4g02200	---	---	1.26866	2.40937	0.00178307
255880_at	At1g67060	---	---	1.26753	2.40749	0.00423449
251603_at	At3g57760	---	---	1.26485	2.40302	0.0053105
260648_at	At1g08050	---	---	1.26193	2.39816	0.00434938
266196_at	At2g39110	---	---	1.26189	2.3981	0.00139344
247934_at	At5g57000	---	---	1.26177	2.3979	0.0158617
259324_at	At3g05310	MIRO3; GTP binding	MIRO3	1.25944	2.39404	0.0240766
267026_at	At2g38340	---	---	1.25926	2.39373	0.00288062
253147_at	At4g35600	CONNEXIN 32; ATP binding / kinase/ protein kinase/ protein serine/threonine kinase	CONNEXIN 32	1.25842	2.39233	0.00500643
258764_at	At3g10720	---	---	1.2582	2.39197	0.00402226
256999_at	At3g14200	---	---	1.25179	2.38136	0.00859913
263457_at	At2g22300	SR1 (SIGNAL RESPONSIVE 1); calmodulin binding / transcription regulator	SR1	1.25165	2.38113	0.00100334
247122_at	At5g66020	ATSAC1B (SUPPRESSOR OF ACTIN 1B); phosphatidylinositol-4,5-bisphosphate 5-phosphatase	ATSAC1B	1.24969	2.3779	0.00237196
255532_at	At4g02170	---	---	1.2462	2.37216	0.00984912
266792_at	At2g02860	SUT2 (SUCROSE TRANSPORTER 2); carbohydrate transmembrane transporter/ sucrose transmembrane transporter/ sucrose:hydrogen symporter/ sugar:hydrogen symporter	SUT2	1.24554	2.37108	0.00167877
264083_at	At2g31230	ATERF15 (Ethylene-responsive element binding factor 15); DNA binding / transcription activator/ transcription factor	ATERF15	1.24382	2.36825	0.00723043
255284_at	At4g04610	APR1 (APS REDUCTASE 1); adenylyl-sulfate reductase	2014-04-01	1.24047	2.36275	0.00800799
255754_at	At1g43040	---	---	1.2395	2.36116	0.0136793
263403_at	At2g04040	TX1; antiporter/ multidrug efflux pump/ multidrug transporter/ transporter	TX1	1.23892	2.36021	0.04131
262518_at	At1g17170	ATGSTU24 (GLUTATHIONE S-TRANSFERASE TAU 24); glutathione binding / glutathione transferase	ATGSTU24	1.23885	2.36011	0.00380909
265440_at	At2g20960	pEARLI4	pEARLI4	1.2362	2.35577	0.00605517
257391_at	At2g32050	---	---	1.23127	2.34774	0.023947
260224_at	At1g74400	---	---	1.23045	2.3464	0.0452683
250695_at	At5g06740	---	---	1.23009	2.34581	0.0107281
256319_at	At1g35910	---	---	1.22928	2.34449	0.0373325
247922_at	At5g57500	---	---	1.22623	2.33954	0.00555518
248981_at	At5g45110	NPR3 (NPR1-LIKE PROTEIN 3); protein binding	NPR3	1.22352	2.33517	0.00978694
248392_at	At5g52050	---	---	1.22321	2.33466	0.0130225
262165_at	At1g75020	LPAT4 (LYSOPHOSPHATIDYL ACYLTRANSFERASE 4); acyltransferase	LPAT4	1.22267	2.33378	0.00120682
253075_at	At4g36150	---	---	1.22006	2.32956	0.00777204
249984_at	At5g18400	---	---	1.21828	2.3267	0.000972762
258002_at	At3g28930	AIG2 (AVRRPT2-INDUCED GENE 2)	AIG2	1.21824	2.32663	0.0234665
266729_at	At2g03130	---	---	1.21573	2.32258	0.0307912
266486_at	At2g47950	---	---	1.21509	2.32156	0.00231412
246620_at	At5g36220	CYP81D1 (CYTOCHROME P450 81D1); electron carrier/ heme binding / iron ion binding / monooxygenase/ oxygen binding	CYP81D1	1.21497	2.32136	0.0274034
262228_at	At1g68690	---	---	1.21071	2.31451	0.00239578
264881_s_at	At1g61270	---	---	1.21011	2.31355	0.0234469
248134_at	At5g54860	---	---	1.20897	2.31173	0.00237186
254471_s_at	At4g20500	---	---	1.20894	2.31167	0.0196891
266368_at	At2g41380	---	---	1.20791	2.31002	0.0200531
260915_at	At1g02660	---	---	1.20724	2.30896	0.00862468
259782_at	At1g29680	---	---	1.20667	2.30804	0.0112139
261193_at	At1g32920	---	---	1.20472	2.30492	0.00150259
266749_at	At2g47060	---	---	1.2044	2.30441	0.000926427
264846_at	At2g17850	---	---	1.20378	2.30342	0.0236353
247728_at	At5g59515	---	---	1.20352	2.303	0.00562898
263742_at	At2g20625	---	---	1.20225	2.30098	0.0189358
263776_s_at	At2g46440	ATCNGC3 (CYCLIC NUCLEOTIDE GATED CHANNEL 3); calmodulin binding / cyclic nucleotide binding / ion channel	ATCNGC3	1.20165	2.30003	0.0132047
265772_at	At2g48010	RKF3 (RECEPTOR-LIKE KINASE IN IN FLOWERS 3); kinase/ receptor signaling protein serine/threonine kinase	RKF3	1.20104	2.29906	0.0201443
258507_at	At3g06500	---	---	1.20061	2.29838	0.00303478
256185_at	At1g51700	ADOF1; DNA binding / transcription factor	ADOF1	1.19798	2.29418	0.00946193
249494_at	At5g39050	---	---	1.19751	2.29343	0.0308474
257010_at	At3g14090	ATEXO70D3 (exocyst subunit EXO70 family protein D3); protein binding	ATEXO70D3	1.19698	2.29259	0.00116597
261222_at	At1g20120	---	---	1.19664	2.29205	0.0496939
253257_at	At4g34390	XLG2 (extra-large GTP-binding protein 2); guanyl nucleotide binding / signal transducer	XLG2	1.19301	2.28629	0.00113464
260458_at	At1g68250	---	---	1.19218	2.28498	0.009611
266273_at	At2g29410	MTPB1 (METAL TOLERANCE PROTEIN B1); efflux transmembrane transporter/ inorganic anion transmembrane transporter/ zinc ion transmembrane transporter	MTPB1	1.19184	2.28444	0.00447284
246270_at	At4g36500	---	---	1.19153	2.28395	0.00281308
255527_at	At4g02360	---	---	1.18917	2.28022	0.0172955
264433_at	At1g61810	BGLU45 (BETA-GLUCOSIDASE 45); catalytic/ cation binding / hydrolase, hydrolyzing O-glycosyl compounds	BGLU45	1.1879	2.27821	0.0343721
254784_at	At4g12720	NUDT7; ADP-ribose diphosphatase/ NAD or NADH binding / hydrolase/ nucleoside-diphosphatase/ protein homodimerization	NUDT7	1.18752	2.27762	0.00152328
249094_at	At5g43890	YUCCA5; monooxygenase	YUC5	1.1825	2.2697	0.000863369
264202_at	At1g22810	---	---	1.18173	2.26849	0.0420214
245051_at	At2g23320	WRKY15; calmodulin binding / transcription factor	WRKY15	1.17938	2.26479	0.00635005
259992_at	At1g67970	AT-HSFA8; DNA binding / transcription factor	HSFA8	1.17918	2.26449	0.00326031
247704_at	At5g59515	RTFL5 (ROTUNDIFOLIA LIKE 5)	RTFL5	1.179	2.26419	0.00619552
262015_at	At1g35663	---	---	1.1783	2.2631	0.0176037
265194_at	At1g05010	EFE (ETHYLENE-FORMING ENZYME); 1-aminocyclopropane-1-carboxylate oxidase	EFE	1.17779	2.2623	0.0134201
250302_at	At5g11920	AtcwINV6 (6-&1-fructan exohydrolase); hydrolase, hydrolyzing O-glycosyl compounds / inulinase/ levanase	AtcwINV6	1.1773	2.26153	0.017225
247620_at	At5g60310	---	---	1.17623	2.25986	0.00423324
264008_at	At2g21120	---	---	1.17485	2.25769	0.00183553
266746_s_at	At2g02930	ATGSTF3 (GLUTATHIONE S-TRANSFERASE F3); glutathione transferase	ATGSTF3	1.1721	2.2534	0.0249735
251259_at	At3g62260	---	---	1.17162	2.25265	0.0238563
249312_at	At5g41550	---	---	1.17135	2.25222	0.00810804
250201_at	At5g14230	---	---	1.17083	2.25142	0.00378006
251028_at	At5g02230	---	---	1.17019	2.25041	0.00371222
247848_at	At5g58120	---	---	1.16881	2.24826	0.0154627
263566_at	At2g15340	---	---	1.16504	2.2424	0.00722293
245534_at	At4g15150	---	---	1.16494	2.24225	0.00313488
259418_at	At1g02390	GPAT2 (GLYCEROL-3-PHOSPHATE ACYLTRANSFERASE 2); acyltransferase	GPAT2	1.1648	2.24202	0.00947166
267624_at	At2g39660	BIK1 (BOTRYTIS-INDUCED KINASE1); kinase	BIK1	1.16284	2.23898	0.00267882
246884_at	At5g26220	---	---	1.16077	2.23576	0.041917
249246_at	At5g42290	---	---	1.16006	2.23466	0.00230468
264749_at	At1g22830	---	---	1.15998	2.23455	0.00624533
265077_at	At1g55530	---	---	1.15998	2.23454	0.0347985
261378_at	At1g18890	ATCDPK1 (CALCIUM-DEPENDENT PROTEIN KINASE 1); calmodulin-dependent protein kinase/ kinase/ protein kinase	ATCDPK1	1.15787	2.23127	0.00650978
251142_at	At5g01015	---	---	1.15752	2.23074	0.0200478
257511_at	At1g43000	---	---	1.15517	2.2271	0.028864
251769_at	At3g55950	CCR3 (ARABIDOPSIS THALIANA CRINKLY4 RELATED 3); kinase	CCR3	1.15404	2.22536	0.025318
248706_at	At5g48530	---	---	1.15386	2.22508	0.0060797
248416_at	At5g51630	---	---	1.15069	2.22019	0.00770161
267300_at	At2g30140	---	---	1.14982	2.21886	0.0150655
264659_at	At1g09930	ATOPT2; oligopeptide transporter	ATOPT2	1.14917	2.21786	0.00517766
259734_at	At1g77500	---	---	1.14807	2.21617	0.0211855
250944_at	At5g03380	---	---	1.14571	2.21255	0.00230488
264052_at	At2g22330	CYP79B3; electron carrier/ heme binding / iron ion binding / monooxygenase/ oxygen binding	CYP79B3	1.14269	2.20792	0.0196063
253979_at	At4g26680	---	---	1.14137	2.2059	0.00120224
264019_at	At2g21130	---	---	1.13968	2.20331	0.00625907
261023_at	At1g12200	---	---	1.13924	2.20265	0.00268001
251482_s_at	At3g59740	---	---	1.13655	2.19855	0.010454
250796_at	At5g05300	---	---	1.13612	2.19789	0.00447144
248726_at	At5g47960	ATRABA4C; GTP binding	ATRABA4C	1.13547	2.1969	0.00316818
257386_at	At2g42440	---	---	1.13485	2.19595	0.0165309
260261_at	At1g68450	---	---	1.13327	2.19356	0.0270301
256922_at	At3g19010	---	---	1.13282	2.19286	0.0141307
258111_at	At3g14630	CYP72A9; electron carrier/ heme binding / iron ion binding / monooxygenase/ oxygen binding	CYP72A9	1.13231	2.19209	0.0226928
261405_at	At1g18740	---	---	1.12912	2.18725	0.0141096
255011_at	At4g10040	CYTC-2 (cytochrome c-2); electron carrier/ heme binding / iron ion binding	CYTC-2	1.12743	2.1847	0.00143591
252060_at	At3g52430	PAD4 (PHYTOALEXIN DEFICIENT 4); lipase/ protein binding / triacylglycerol lipase	PAD4	1.12728	2.18446	0.00333775
261526_at	At1g14370	APK2A (PROTEIN KINASE 2A); ATP binding / kinase/ protein kinase/ protein serine/threonine kinase	APK2A	1.12407	2.17962	0.00118415
258262_at	At3g15770	---	---	1.12328	2.17842	0.0123833
266722_at	At2g03210	FUT2 (FUCOSYLTRANSFERASE 2); fucosyltransferase/ transferase, transferring glycosyl groups	FUT2	1.12184	2.17624	0.0342115
253966_at	At4g26520	---	---	1.12116	2.17522	0.0058595
253100_at	At4g37400	CYP81F3; electron carrier/ heme binding / iron ion binding / monooxygenase/ oxygen binding	CYP81F3	1.12033	2.17397	0.00693838
259297_at	At3g05360	AtRLP30 (Receptor Like Protein 30); kinase/ protein binding	AtRLP30	1.11804	2.17051	0.00909358
254431_at	At4g20840	---	---	1.11514	2.16616	0.0487207
251061_at	At5g01830	---	---	1.11432	2.16493	0.00985284
255787_at	At2g33590	---	---	1.11389	2.16428	0.0299293
254318_at	At4g22530	---	---	1.10808	2.15559	0.0080269
250990_at	At5g02290	NAK; ATP binding / kinase/ protein kinase/ protein serine/threonine kinase/ protein tyrosine kinase	NAK	1.10497	2.15095	0.0015719
267073_at	At2g41160	---	---	1.10249	2.14726	0.00432879
259875_s_at	At1g76690	OPR1; 12-oxophytodienoate reductase	OPR1	1.10216	2.14676	0.00345361
261385_at	At1g05450	---	---	1.10139	2.14561	0.0428703
262520_at	At1g17150	---	---	1.10103	2.14508	0.0470245
262549_at	At1g31290	---	---	1.10007	2.14365	0.0179748
262543_at	At1g34245	---	---	1.09991	2.14341	0.047782
247811_at	At5g58430	ATEXO70B1 (exocyst subunit EXO70 family protein B1); protein binding	ATEXO70B1	1.09948	2.14278	0.00841116
251910_at	At3g53810	---	---	1.0956	2.13702	0.00554705
263565_at	At2g15390	FUT4; fucosyltransferase/ transferase, transferring glycosyl groups	FUT4	1.09548	2.13685	0.00402784
265460_at	At2g46600	---	---	1.09532	2.1366	0.00195019
263541_at	At2g24860	---	---	1.09302	2.1332	0.000866967
262536_at	At1g17100	---	---	1.09172	2.13128	0.0415078
256578_at	At3g28200	---	---	1.08931	2.12772	0.0023278
262540_at	At1g34260	---	---	1.08837	2.12634	0.00138225
251479_at	At3g59700	ATHLECRK (ARABIDOPSIS THALIANA LECTIN-RECEPTOR KINASE); kinase	ATHLECRK	1.08684	2.12408	0.02062
253104_at	At4g36010	---	---	1.08648	2.12355	0.049198
250738_at	At5g05730	ASA1 (ANTHRANILATE SYNTHASE ALPHA SUBUNIT 1); anthranilate synthase	ASA1	1.0856	2.12226	0.00781193
267451_at	At2g33710	---	---	1.08221	2.11728	0.0054243
263475_at	At2g31945	---	---	1.08119	2.11577	0.0444072
255967_at	At1g22280	---	---	1.07814	2.11131	0.00879302
254857_at	At4g12120	SEC1B; protein transporter	SEC1B	1.07626	2.10856	0.00809642
248286_at	At5g52870	---	---	1.07212	2.10252	0.0018414
264834_at	At1g03730	---	---	1.06974	2.09905	0.00548223
251937_at	At3g53400	CPuORF46 (Conserved peptide upstream open reading frame 46)	CPuORF46	1.06864	2.09745	0.00380686
250153_at	At5g15130	WRKY72; transcription factor	WRKY72	1.06845	2.09718	0.0210986
261109_at	At1g75450	CKX5 (CYTOKININ OXIDASE 5); cytokinin dehydrogenase	CKX5	1.06537	2.09271	0.00506591
262721_at	At1g43560	Aty2 (Arabidopsis thioredoxin y2); electron carrier/ protein disulfide oxidoreductase	Aty2	1.06527	2.09257	0.00684266
245642_at	At1g25275	---	---	1.06424	2.09107	0.0278408
247864_s_at	At5g57890	---	---	1.064	2.09072	0.00494857
253298_at	At4g33560	---	---	1.06379	2.09042	0.00178127
266231_at	At2g02220	PSKR1 (PHYTOSULFOKIN RECEPTOR 1); ATP binding / peptide receptor/ protein serine/threonine kinase	PSKR1	1.06338	2.08982	0.0120423
254586_at	At4g19510	---	---	1.06264	2.08875	0.00349612
250443_at	At5g10520	RBK1 (Rop Binding protein Kinases 1); ATP binding / kinase/ protein kinase/ protein serine/threonine kinase	RBK1	1.06078	2.08605	0.00208008
260030_at	At1g68880	AtbZIP (Arabidopsis thaliana basic leucine-zipper 8); DNA binding / transcription factor	AtbZIP	1.05971	2.08451	0.00243361
245677_at	At1g56660	---	---	1.05968	2.08447	0.00927003
256183_at	At1g51660	ATMKK4 (ARABIDOPSIS THALIANA MITOGEN-ACTIVATED PROTEIN KINASE KINASE 4); MAP kinase kinase/ kinase	MKK4	1.05919	2.08376	0.00318923
258998_at	At3g01820	---	---	1.05857	2.08287	0.00317672
265730_at	At2g32220	---	---	1.05846	2.08271	0.0100457
257235_at	At3g15060	AtRABA1g (Arabidopsis Rab GTPase homolog A1g); GTP binding	AtRABA1g	1.05836	2.08256	0.00648959
250670_at	At5g06860	PGIP1 (POLYGALACTURONASE INHIBITING PROTEIN 1); protein binding	PGIP1	1.05769	2.08159	0.00912275
262620_at	At1g06540	---	---	1.05723	2.08094	0.0145978
256958_at	At3g13430	---	---	1.05515	2.07794	0.00605633
262901_at	At1g59910	---	---	1.05413	2.07646	0.00142343
255110_at	At4g08770	---	---	1.05403	2.07633	0.00788988
247707_at	At5g59450	---	---	1.05399	2.07626	0.00560716
259325_at	At3g05320	---	---	1.05269	2.07439	0.00231119
257421_at	At1g12030	---	---	1.05158	2.0728	0.0159053
259394_at	At1g06420	---	---	1.05085	2.07175	0.0153544
245533_at	At4g15130	catalytic/ choline-phosphate cytidylyltransferase/ nucleotidyltransferase	CCT2	1.05031	2.07097	0.000886606
252976_s_at	At4g38550	---	---	1.04781	2.06739	0.00448201
267230_at	At2g44080	ARL (ARGOS-LIKE)	ARL	1.04655	2.06559	0.00242935
264380_at	At2g25190	---	---	1.04445	2.06258	0.00232381
254759_at	At4g13180	---	---	1.04267	2.06004	0.0373483
264745_at	At1g62180	APR2 (5'ADENYLYLPHOSPHOSULFATE REDUCTASE 2); adenylyl-sulfate reductase/ phosphoadenylyl-sulfate reductase (thioredoxin)	2014-04-02	1.04153	2.05842	0.0039153
264994_at	At1g67270	---	---	1.04078	2.05734	0.0175668
265199_s_at	At2g36770	---	---	1.03994	2.05614	0.0495749
260833_at	At1g06800	---	---	1.03919	2.05507	0.00520991
252720_at	At3g43970	---	---	1.03889	2.05464	0.0040862
256017_at	At1g19180	JAZ1 (JASMONATE-ZIM-DOMAIN PROTEIN 1); protein binding	JAZ1	1.03686	2.05176	0.00249432
265690_at	At2g24320	---	---	1.03655	2.05131	0.0450759
254917_at	At4g11350	---	---	1.03488	2.04894	0.0148319
253271_s_at	At4g34210	ASK12 (ARABIDOPSIS SKP1-LIKE 12); protein binding / ubiquitin-protein ligase	ASK12	1.03479	2.04882	0.0132992
250152_at	At5g15120	---	---	1.03476	2.04878	0.00307975
258487_at	At3g02550	LBD41 (LOB DOMAIN-CONTAINING PROTEIN 41)	LBD41	1.03456	2.04849	0.0152665
265442_at	At2g20940	---	---	1.03312	2.04645	0.00710656
251494_at	At3g59350	---	---	1.03269	2.04584	0.00271638
264936_at	At1g61140	EDA16 (embryo sac development arrest 16); ATP binding / DNA binding / helicase/ nucleic acid binding / protein binding / zinc ion binding	EDA16	1.03075	2.04309	0.00150332
251879_at	At3g54200	---	---	1.02952	2.04135	0.0066949
263096_at	At2g16060	AHB1 (ARABIDOPSIS HEMOGLOBIN 1); oxygen binding / oxygen transporter	AHB1	1.02884	2.04039	0.00769255
257785_at	At3g26980	MUB4 (MEMBRANE-ANCHORED UBIQUITIN-FOLD PROTEIN 4 PRECURSOR)	MUB4	1.02827	2.03958	0.00289462
246200_at	At4g37240	---	---	1.02622	2.03668	0.00320354
258682_at	At3g08720	S6K2 (ARABIDOPSIS THALIANA SERINE/THREONINE PROTEIN KINASE 2); kinase/ protein kinase	S6K2	1.0252	2.03524	0.00127798
267209_at	At2g30930	---	---	1.02433	2.03402	0.0031688
260656_at	At1g19380	---	---	1.02142	2.02991	0.0028545
246368_at	At1g51890	---	---	1.02037	2.02845	0.018305
266452_at	At2g43320	---	---	1.01807	2.02521	0.00812173
257276_at	At3g14460	---	---	1.01682	2.02346	0.0050606
251683_at	At3g57120	---	---	1.01486	2.02071	0.0259629
261618_at	At1g33110	---	---	1.0142	2.01978	0.00433588
262677_at	At1g75860	---	---	1.01273	2.01773	0.0161671
262045_at	At1g80240	---	---	1.01227	2.01709	0.00780479
260459_at	At1g68240	---	---	1.01118	2.01556	0.0105262
246532_at	At5g15870	---	---	1.01009	2.01404	0.00233267
261943_at	At1g80660	AHA9; hydrogen-exporting ATPase, phosphorylative mechanism	AHA9	1.00968	2.01346	0.00397858
248636_at	At5g49080	---	---	1.00962	2.01339	0.0359229
267055_at	At2g38360	PRA1.B4 (PRENYLATED RAB ACCEPTOR 1.B4)	PRA1.B4	1.00937	2.01303	0.00262442
251436_at	At3g59900	ARGOS (AUXIN-REGULATED GENE INVOLVED IN ORGAN SIZE)	ARGOS	1.00871	2.01211	0.0105324
260744_at	At1g15010	---	---	1.00589	2.00819	0.00624552
253828_at	At4g27970	SLAH2 (SLAC1 HOMOLOGUE 2); transporter	SLAH2	1.00578	2.00803	0.00137805
250575_at	At5g08240	---	---	1.00502	2.00698	0.00447565
256499_at	At1g36640	---	---	1.00445	2.00617	0.0446522
250646_at	At5g06720	---	---	1.00291	2.00404	0.0133333
264279_s_at	At1g78820	---	---	1.00251	2.00348	0.0106448
245778_at	At1g73530	---	---	1.00241	2.00334	0.0478507
246233_at	At4g36550	---	---	1.00222	2.00309	0.00435213
250261_at	At5g13400	---	---	1.00119	2.00165	0.00611469
256584_at	At3g28750	---	---	0.999933	1.99991	0.00801202
252921_at	At4g39030	EDS5 (ENHANCED DISEASE SUSCEPTIBILITY 5); antiporter/ multidrug efflux pump/ transporter	EDS5	0.999875	1.99983	0.00696587
255651_at	At4g00940	---	---	0.999233	1.99894	0.00379898
263853_at	At2g04440	---	---	0.997287	1.99624	0.0268028
247104_at	At5g66620	DAR6 (DA1-RELATED PROTEIN 6); zinc ion binding	DAR6	0.997231	1.99616	0.00959956
248814_at	At5g46910	---	---	0.996928	1.99575	0.00132893
264280_at	At1g61820	BGLU46 (BETA GLUCOSIDASE 46); catalytic/ cation binding / hydrolase, hydrolyzing O-glycosyl compounds	BGLU46	0.996234	1.99479	0.00435922
253203_at	At4g34710	ADC2 (ARGININE DECARBOXYLASE 2); arginine decarboxylase	ADC2	0.994054	1.99177	0.0107859
247814_at	At5g58310	MES18 (METHYL ESTERASE 18); hydrolase/ hydrolase, acting on ester bonds / methyl indole-3-acetate esterase	MES18	0.990155	1.9864	0.0334757
260468_at	At1g11100	---	---	0.989905	1.98605	0.0103892
255339_at	At4g04480	---	---	0.989669	1.98573	0.0369874
257006_at	At3g14075	---	---	0.987555	1.98282	0.0117097
261851_at	At1g50460	HKL1 (HEXOKINASE-LIKE 1); ATP binding / fructokinase/ glucokinase/ hexokinase	HKL1	0.985493	1.97999	0.00226049
263142_at	At1g65230	---	---	0.985171	1.97955	0.0481205
259581_at	At1g28040	---	---	0.985114	1.97947	0.0136837
264661_at	At1g09950	---	---	0.984133	1.97812	0.02805
254173_at	At4g24580	REN1 (ROP1 ENHANCER 1); Rho GTPase activator/ Rho GTPase binding / phosphoinositide binding	REN1	0.983827	1.9777	0.00630892
252660_at	At3g44440	---	---	0.983618	1.97742	0.0486013
245272_at	At4g17250	---	---	0.982852	1.97637	0.035338
266455_at	At2g22760	---	---	0.982316	1.97563	0.0150674
254403_at	At4g21323	---	---	0.982281	1.97559	0.0167055
257999_at	At3g27540	---	---	0.981013	1.97385	0.00197253
266364_at	At2g41230	---	---	0.980893	1.97369	0.0291071
255740_at	At1g25390	---	---	0.980848	1.97363	0.00629628
252517_at	At3g46340	---	---	0.97782	1.96949	0.0120437
253656_at	At4g30090	emb1353 (embryo defective 1353)	emb1353	0.977659	1.96927	0.00417212
253606_at	At4g30530	---	---	0.976496	1.96768	0.00211949
260829_s_at	At1g06870	---	---	0.972868	1.96274	0.00266703
259137_at	At3g10300	---	---	0.972831	1.96269	0.00237608
260158_at	At1g79910	---	---	0.970898	1.96006	0.00378377
261261_at	At1g26730	---	---	0.967055	1.95485	0.00376353
266167_at	At2g38860	YLS5	YLS5	0.966956	1.95471	0.0130285
251649_at	At3g57330	ACA11 (autoinhibited Ca2+-ATPase 11); calcium-transporting ATPase/ calmodulin binding	ACA11	0.965512	1.95276	0.00448558
262350_at	At2g48150	ATGPX4 (GLUTATHIONE PEROXIDASE 4); glutathione peroxidase	ATGPX4	0.964621	1.95155	0.0159151
264645_at	At1g08940	---	---	0.964578	1.95149	0.00137242
260778_at	At1g14640	---	---	0.964439	1.9513	0.0392889
250983_at	At5g02780	---	---	0.961002	1.94666	0.0244863
260434_at	At1g68330	---	---	0.960168	1.94554	0.0253297
249586_at	At5g37840	---	---	0.959831	1.94508	0.0443426
264082_at	At2g28570	---	---	0.955809	1.93967	0.0177396
264460_at	At1g10170	ATNFXL1 (ARABIDOPSIS THALIANA NF-X-LIKE 1); protein binding / transcription factor/ zinc ion binding	ATNFXL1	0.955409	1.93913	0.038539
252827_at	At4g39950	CYP79B2; electron carrier/ heme binding / iron ion binding / monooxygenase/ oxygen binding	CYP79B2	0.953678	1.9368	0.0111194
250335_at	At5g11650	---	---	0.953669	1.93679	0.00142852
249237_at	At5g42050	---	---	0.952512	1.93524	0.0061714
259410_at	At1g13340	---	---	0.952065	1.93464	0.00500745
262311_at	At1g70920	ATHB18 (Arabidopsis thaliana homeobox-leucine zipper protein 18); DNA binding / transcription factor	ATHB18	0.951303	1.93362	0.00448971
248320_at	At5g52720	---	---	0.949637	1.93139	0.00689367
257822_at	At3g25230	ROF1 (ROTAMASE FKBP 1); FK506 binding / calmodulin binding / peptidyl-prolyl cis-trans isomerase	ROF1	0.948302	1.9296	0.0102967
248845_at	At5g46480	---	---	0.948035	1.92924	0.0429612
259952_at	At1g71400	AtRLP12 (Receptor Like Protein 12); protein binding	AtRLP12	0.946427	1.92709	0.00216763
261675_at	At1g18290	---	---	0.944507	1.92453	0.00619033
261114_at	At1g75390	AtbZIP44 (Arabidopsis thaliana basic leucine-zipper 44); DNA binding / protein heterodimerization/ transcription factor	AtbZIP44	0.944295	1.92425	0.00555022
262930_at	At1g65690	---	---	0.943997	1.92385	0.0290288
265216_at	At1g05100	MAPKKK18; ATP binding / kinase/ protein kinase/ protein serine/threonine kinase	MAPKKK18	0.942433	1.92177	0.0163714
246418_at	At5g16960	---	---	0.940597	1.91932	0.0309737
249041_at	At5g44330	---	---	0.940409	1.91907	0.010579
258134_at	At3g24530	---	---	0.940134	1.91871	0.00255429
261717_at	At1g18400	BEE1 (BR Enhanced Expression 1); transcription factor	BEE1	0.936389	1.91373	0.0131088
251987_at	At3g53280	CYP71B5 (CYTOCHROME P450 71B5); electron carrier/ heme binding / iron ion binding / monooxygenase/ oxygen binding	CYP71B5	0.936385	1.91373	0.00432896
262360_at	At1g73080	---	---	0.935929	1.91312	0.00230444
252134_at	At3g50910	---	---	0.935601	1.91269	0.00404191
253747_at	At4g29050	---	---	0.935133	1.91207	0.00501447
255155_at	At4g08230	---	---	0.934867	1.91171	0.0206932
260068_at	At1g73805	---	---	0.934814	1.91164	0.00959402
250025_at	At5g18290	SIP1;2; water channel	SIP1;2	0.934408	1.91111	0.0492609
266994_at	At2g34440	AGL29 (AGAMOUS-LIKE 29); transcription factor	AGL29	0.933944	1.91049	0.0253757
247740_at	At5g58940	CRCK1 (CALMODULIN-BINDING RECEPTOR-LIKE CYTOPLASMIC KINASE 1); ATP binding / kinase/ protein kinase/ protein serine/threonine kinase	CRCK1	0.933865	1.91039	0.0158624
253763_at	At4g28850	---	---	0.932477	1.90855	0.0114462
265479_at	At2g15760	---	---	0.929616	1.90477	0.00465549
261365_at	At1g53110	---	---	0.929565	1.9047	0.0195851
256308_s_at	At1g30410	ATMRP13; ATPase, coupled to transmembrane movement of substances	ATMRP13	0.926789	1.90104	0.00477548
264735_s_at	At1g62060	---	---	0.92669	1.90091	0.0452254
248250_at	At5g53130	CNGC1 (CYCLIC NUCLEOTIDE GATED CHANNEL 1); calmodulin binding / cation channel/ cyclic nucleotide binding / intracellular cyclic nucleotide activated cation channel/ inward rectifier potassium channel	CNGC1	0.926554	1.90073	0.00477175
260303_at	At1g70520	---	---	0.92597	1.89996	0.00795325
260472_at	At1g10990	---	---	0.925278	1.89905	0.0177695
254321_at	At4g22590	CPuORF27 (Conserved peptide upstream open reading frame 27)	CPuORF27	0.924228	1.89767	0.0295452
251423_at	At3g60550	CYCP3;2 (cyclin p3;2); cyclin-dependent protein kinase	CYCP3;2	0.923928	1.89727	0.0120719
252114_at	At3g51450	---	---	0.923669	1.89693	0.0129059
245420_at	At4g17410	---	---	0.922274	1.8951	0.00631798
266124_at	At2g45080	cycp3;1 (cyclin p3;1); cyclin-dependent protein kinase	cycp3;1	0.921034	1.89347	0.00543186
249732_at	At5g24420	---	---	0.920351	1.89258	0.034803
259579_at	At1g28010	PGP14 (P-GLYCOPROTEIN 14); ATPase, coupled to transmembrane movement of substances	PGP14	0.917516	1.88886	0.00582699
260023_at	At1g30040	ATGA2OX2 (GIBBERELLIN 2-OXIDASE); gibberellin 2-beta-dioxygenase	ATGA2OX2	0.917288	1.88856	0.00142846
253898_s_at	At4g27070	TSB2 (TRYPTOPHAN SYNTHASE BETA-SUBUNIT 2); tryptophan synthase	TSB2	0.915026	1.8856	0.00184638
254300_at	At4g22780	ACR7; amino acid binding	ACR7	0.913741	1.88392	0.0316001
264762_at	At1g61460	---	---	0.913251	1.88328	0.013028
259072_at	At3g11700	FLA18 (FASCICLIN-LIKE ARABINOGALACTAN PROTEIN 18 PRECURSOR)	FLA18	0.913163	1.88317	0.0128186
252746_at	At3g43190	SUS4; UDP-glycosyltransferase/ sucrose synthase/ transferase, transferring glycosyl groups	SUS4	0.911859	1.88147	0.00457001
250267_at	At5g12930	---	---	0.90964	1.87858	0.0163155
256781_at	At3g13650	---	---	0.909275	1.8781	0.00815683
253780_at	At4g28400	---	---	0.908241	1.87676	0.00873308
255999_at	At1g29860	WRKY71; transcription factor	WRKY71	0.908133	1.87661	0.0238604
249987_at	At5g18490	---	---	0.907025	1.87518	0.00238086
256093_at	At1g20823	---	---	0.905471	1.87316	0.018764
262542_at	At1g34180	anac016 (Arabidopsis NAC domain containing protein 16); transcription factor	anac016	0.903366	1.87042	0.0147962
263063_s_at	At2g18140	---	---	0.901923	1.86856	0.0289906
254112_at	At4g24970	---	---	0.901839	1.86845	0.00227643
263241_at	At2g16500	ADC1 (ARGININE DECARBOXYLASE 1); arginine decarboxylase	ADC1	0.900385	1.86656	0.0044453
249872_at	At5g23130	---	---	0.898049	1.86354	0.00230197
245247_at	At4g17230	SCL13 (Scarecrow-like 13); transcription factor	SCL13	0.89776	1.86317	0.00181505
262102_at	At1g02980	CUL2 (CULLIN 2); ubiquitin protein ligase binding	CUL2	0.896388	1.8614	0.0183075
265648_at	At2g27500	---	---	0.895083	1.85972	0.00272959
257700_at	At3g12740	ALIS1 (ALA-INTERACTING SUBUNIT 1); phospholipid transporter	ALIS1	0.894845	1.85941	0.00228208
252126_at	At3g50950	---	---	0.893632	1.85785	0.0236625
264379_at	At2g25200	---	---	0.893355	1.85749	0.0243215
249384_at	At5g39890	---	---	0.891207	1.85473	0.00317136
248179_at	At5g54380	THE1 (THESEUS1); kinase/ protein kinase	THE1	0.89075	1.85414	0.00423852
253376_at	At4g33290	---	---	0.887959	1.85056	0.00973497
257784_at	At3g26980	MUB4 (MEMBRANE-ANCHORED UBIQUITIN-FOLD PROTEIN 4 PRECURSOR)	MUB4	0.886808	1.84908	0.00231883
256674_at	At3g52360	---	---	0.886167	1.84826	0.0238959
267289_at	At2g23770	---	---	0.885474	1.84737	0.0072152
251901_at	At3g54100	---	---	0.884813	1.84653	0.00349781
256877_at	At3g26470	---	---	0.884742	1.84643	0.00933954
259749_at	At1g71100	RSW10 (RADIAL SWELLING 10); ribose-5-phosphate isomerase	RSW10	0.884623	1.84628	0.0130891
249746_at	At5g24590	TIP (TCV-INTERACTING PROTEIN); transcription coactivator/ transcription factor	TIP	0.884617	1.84627	0.00111515
264522_at	At1g10050	---	---	0.884405	1.846	0.010999
257920_at	At3g23260	---	---	0.88398	1.84546	0.00921145
251406_at	At3g60260	---	---	0.883271	1.84455	0.00341615
254347_at	At4g22070	WRKY31; transcription factor	WRKY31	0.880255	1.8407	0.00314039
262303_at	At1g70920	ATHB18 (Arabidopsis thaliana homeobox-leucine zipper protein 18); DNA binding / transcription factor	ATHB18	0.876482	1.83589	0.00711651
258287_at	At3g15990	SULTR3;4 (SULFATE TRANSPORTER 3;4); sulfate transmembrane transporter	SULTR3;4	0.876446	1.83585	0.00408685
264014_at	At2g21210	---	---	0.875792	1.83502	0.0450606
266798_at	At2g22850	AtbZIP6 (Arabidopsis thaliana basic leucine-zipper 6); DNA binding / transcription factor	AtbZIP6	0.873906	1.83262	0.00872971
258868_at	At3g03110	XPO1B; binding / protein transporter	XPO1B	0.871142	1.82911	0.00397274
254063_at	At4g25390	---	---	0.871043	1.82898	0.00457857
247394_at	At5g62860	---	---	0.871034	1.82897	0.00307103
253002_at	At4g38530	ATPLC1 (ARABIDOPSIS THALIANA PHOSPHOLIPASE C 1); phospholipase C	ATPLC1	0.869019	1.82642	0.00434561
261926_at	At1g22530	PATL2 (PATELLIN 2); transporter	PATL2	0.869003	1.8264	0.00542806
252373_at	At3g48090	EDS1 (enhanced disease susceptibility 1); lipase/ signal transducer/ triacylglycerol lipase	EDS1	0.868926	1.8263	0.00233202
262861_at	At1g64820	---	---	0.866439	1.82316	0.022365
267093_at	At2g38170	CAX1 (cation exchanger 1); calcium ion transmembrane transporter/ calcium:cation antiporter/ calcium:hydrogen antiporter	CAX1	0.86446	1.82066	0.00960919
252751_at	At3g43430	---	---	0.862351	1.818	0.00630765
251984_at	At3g53260	PAL2; phenylalanine ammonia-lyase	PAL2	0.861829	1.81734	0.00554173
254610_at	At4g18890	---	---	0.860539	1.81572	0.00855062
263658_at	At1g04490	---	---	0.859593	1.81453	0.0154395
248176_at	At5g54650	Fh5 (FORMIN HOMOLOGY5); actin binding	Fh5	0.859283	1.81414	0.00199798
261764_at	At1g15530	---	---	0.858978	1.81375	0.0423454
246463_at	At5g16970	AT-AER (alkenal reductase); 2-alkenal reductase	AT-AER	0.858208	1.81279	0.0102604
251624_at	At3g57280	---	---	0.85694	1.81119	0.00464024
267142_at	At2g38290	ATAMT2 (AMMONIUM TRANSPORTER 2); ammonium transmembrane transporter/ high affinity secondary active ammonium transmembrane transporter	ATAMT2	0.855342	1.80919	0.00802621
258132_at	At3g24550	ATPERK1 (PROLINE EXTENSIN-LIKE RECEPTOR KINASE 1); ATP binding / protein kinase	ATPERK1	0.85523	1.80905	0.00316385
253831_at	At4g27580	---	---	0.854125	1.80766	0.0248731
253725_at	At4g29340	PRF4 (PROFILIN 4); actin binding	PRF4	0.853673	1.8071	0.0358238
247393_at	At5g63130	---	---	0.853519	1.8069	0.0261768
264123_at	At1g02270	---	---	0.850642	1.8033	0.0216917
252870_at	At4g39940	AKN2 (APS-kinase 2); ATP binding / adenylylsulfate kinase/ kinase/ transferase, transferring phosphorus-containing groups	AKN2	0.847829	1.79979	0.034955
248209_at	At5g53990	---	---	0.847777	1.79973	0.0429955
254534_at	At4g19680	IRT2; iron ion transmembrane transporter/ zinc ion transmembrane transporter	IRT2	0.847536	1.79943	0.0450529
261369_at	At1g53060	---	---	0.847483	1.79936	0.0344452
250014_at	At5g17990	TRP1 (tryptophan biosynthesis 1); anthranilate phosphoribosyltransferase	TRP1	0.846234	1.7978	0.00372384
254324_at	At4g22640	---	---	0.845719	1.79716	0.00391801
252331_s_at	At3g48790	SPT1 (SERINE PALMITOYLTRANSFERASE 1); serine C-palmitoyltransferase	SPT1	0.845315	1.79666	0.00374889
259251_at	At3g07600	---	---	0.845112	1.7964	0.00280509
260847_s_at	At1g17290	AlaAT1 (ALANINE AMINOTRANSFERAS); ATP binding / L-alanine:2-oxoglutarate aminotransferase	AlaAT1	0.844326	1.79543	0.00267698
260924_at	At1g21590	---	---	0.844315	1.79541	0.0150912
250018_at	At5g18150	---	---	0.842786	1.79351	0.0048403
245879_at	At5g09420	ATTOC64-V (ARABIDOPSIS THALIANA TRANSLOCON AT THE OUTER MEMBRANE OF CHLOROPLASTS 64-V); amidase/ binding / carbon-nitrogen ligase, with glutamine as amido-N-donor	ATTOC64-V	0.842002	1.79254	0.00907057
267392_at	At2g44490	PEN2 (PENETRATION 2); hydrolase, hydrolyzing O-glycosyl compounds / thioglucosidase	PEN2	0.841938	1.79246	0.0140513
250821_at	At5g05190	---	---	0.841817	1.79231	0.0187532
251300_at	At3g61980	---	---	0.841656	1.79211	0.00314942
265450_at	At2g46620	---	---	0.841518	1.79193	0.0304409
248698_at	At5g48380	---	---	0.841113	1.79143	0.00226947
259018_at	At3g07390	AIR12; extracellular matrix structural constituent	AIR12	0.840973	1.79126	0.00907163
255095_at	At4g08500	MEKK1 (MAP KINASE KINASE KINASE 1); DNA binding / MAP kinase kinase kinase/ kinase/ kinase binding / protein binding	MEKK1	0.840546	1.79073	0.00376055
263804_at	At2g40270	---	---	0.840288	1.79041	0.00261056
255768_at	At1g16705	---	---	0.840163	1.79025	0.021781
260820_at	At1g06840	---	---	0.83912	1.78896	0.0013161
258664_at	At3g08700	UBC12 (ubiquitin-conjugating enzyme 12); small conjugating protein ligase/ ubiquitin-protein ligase	UBC12	0.838378	1.78804	0.0129039
257185_at	At3g13100	ATMRP7; ATPase, coupled to transmembrane movement of substances	ATMRP7	0.837988	1.78756	0.00236235
251722_at	At3g56200	---	---	0.836292	1.78546	0.00108535
266964_at	At2g39480	PGP6 (P-GLYCOPROTEIN 6); ATPase, coupled to transmembrane movement of substances	PGP6	0.83534	1.78428	0.00422972
260547_at	At2g43550	---	---	0.834991	1.78385	0.0356635
260586_at	At2g43630	---	---	0.834859	1.78368	0.0239391
257548_s_at	At3g26620	LBD23 (LOB DOMAIN-CONTAINING PROTEIN 23)	LBD23	0.834511	1.78325	0.0259515
259478_at	At1g18980	---	---	0.833614	1.78214	0.00949357
262801_at	At1g21010	---	---	0.833085	1.78149	0.00687947
253447_at	At4g32630	---	---	0.833041	1.78144	0.0184272
263754_at	At2g21510	---	---	0.831864	1.77998	0.00510227
260483_at	At1g11000	MLO4 (MILDEW RESISTANCE LOCUS O 4); calmodulin binding	MLO4	0.831564	1.77961	0.00913245
245932_at	At5g09290	---	---	0.831033	1.77896	0.0192262
260686_at	At1g17620	---	---	0.830902	1.7788	0.00136
257007_at	At3g14205	---	---	0.830457	1.77825	0.00229661
263184_at	At1g05560	UGT75B1 (UDP-GLUCOSYLTRANSFERASE 75B1); UDP-glucose:4-aminobenzoate acylglucosyltransferase/ UDP-glucosyltransferase/ UDP-glycosyltransferase/ abscisic acid glucosyltransferase/ transferase, transferring glycosyl groups	UGT75B1	0.830041	1.77774	0.0347193
263376_at	At2g20520	FLA6 (FASCICLIN-LIKE ARABINOGALACTAN 6)	FLA6	0.829884	1.77754	0.049675
256266_at	At3g12320	---	---	0.829222	1.77673	0.00543013
254575_at	At4g19460	---	---	0.828747	1.77614	0.0163218
250289_at	At5g13190	---	---	0.828206	1.77548	0.00138823
256389_at	At3g06220	---	---	0.827287	1.77435	0.0454725
248160_at	At5g54470	---	---	0.826165	1.77297	0.0176581
254103_at	At4g25030	---	---	0.82537	1.77199	0.00132538
257902_at	At3g28450	---	---	0.825095	1.77165	0.00230086
256547_at	At3g14840	---	---	0.823775	1.77003	0.00516706
260439_at	At1g68340	---	---	0.823455	1.76964	0.00232318
249730_at	At5g24430	---	---	0.823169	1.76929	0.00313478
257697_at	At3g12700	---	---	0.823044	1.76914	0.0432593
248875_at	At5g46470	---	---	0.822952	1.76902	0.0233081
259705_at	At1g77450	anac032 (Arabidopsis NAC domain containing protein 32); transcription factor	anac032	0.82228	1.7682	0.0164037
256600_at	At3g14850	---	---	0.822049	1.76792	0.0200027
262868_at	At1g64980	---	---	0.821338	1.76704	0.0169166
258463_at	At3g17410	---	---	0.821027	1.76666	0.00738723
267293_at	At2g23810	TET8 (TETRASPANIN8)	TET8	0.820475	1.76599	0.00423102
245838_at	At1g58410	---	---	0.820193	1.76564	0.00653395
252377_at	At3g47960	---	---	0.820018	1.76543	0.00758147
262741_at	At1g28760	---	---	0.819935	1.76533	0.0454057
264328_at	At1g04100	IAA10; transcription factor	IAA10	0.819931	1.76532	0.00696899
263221_at	At1g30620	MUR4 (MURUS 4); UDP-arabinose 4-epimerase/ catalytic	MUR4	0.81876	1.76389	0.00855629
254508_at	At4g20170	---	---	0.817473	1.76232	0.0245275
253960_at	At4g26420	GAMT1; S-adenosylmethionine-dependent methyltransferase/ gibberellin carboxyl-O-methyltransferase	GAMT1	0.817334	1.76215	0.00255168
251689_at	At3g56500	---	---	0.816337	1.76093	0.00688031
264324_at	At1g04160	XIB (MYOSIN XI B); motor	XIB	0.815611	1.76004	0.00744727
257076_at	At3g19680	---	---	0.815075	1.75939	0.0398139
248848_at	At5g46520	---	---	0.814443	1.75862	0.00279855
262507_at	At1g11330	---	---	0.813643	1.75764	0.00928278
259915_at	At1g72790	---	---	0.812726	1.75653	0.0195769
255111_at	At4g08780	---	---	0.812268	1.75597	0.033625
257175_s_at	At3g23470	---	---	0.811377	1.75489	0.00592924
260387_at	At1g74100	SOT16 (SULFOTRANSFERASE 16); desulfoglucosinolate sulfotransferase/ sulfotransferase	SOT16	0.81091	1.75432	0.00409903
258267_at	At3g15870	---	---	0.810716	1.75408	0.0345882
266366_at	At2g41420	---	---	0.810034	1.75325	0.00260797
258707_at	At3g09480	---	---	0.80988	1.75307	0.0193097
250829_at	At5g04720	ADR1-L2 (ADR1-like 2); ATP binding / nucleoside-triphosphatase/ nucleotide binding / protein binding	ADR1-L2	0.808335	1.75119	0.00501032
255536_at	At4g01575	---	---	0.808158	1.75097	0.00726466
252037_at	At3g51920	CAM9 (CALMODULIN 9); calcium ion binding	CAM9	0.807919	1.75068	0.010839
248870_at	At5g46710	---	---	0.807916	1.75068	0.0304172
265939_at	At2g19650	---	---	0.807847	1.7506	0.00306179
248267_at	At5g53460	GLT1; glutamate synthase (NADH)	GLT1	0.807783	1.75052	0.0312833
246616_at	At5g36260	---	---	0.807676	1.75039	0.0028001
258452_at	At3g22370	AOX1A (ALTERNATIVE OXIDASE 1A); alternative oxidase	AOX1A	0.806581	1.74906	0.00608196
252903_at	At4g39570	---	---	0.805989	1.74834	0.00431914
251124_s_at	At5g01040	LAC8 (laccase 8); laccase	LAC8	0.805841	1.74816	0.00325876
245244_at	At1g44350	ILL6; IAA-amino acid conjugate hydrolase/ metallopeptidase	ILL6	0.805708	1.748	0.0342679
254571_at	At4g19370	---	---	0.805422	1.74766	0.0077715
247611_at	At5g60710	---	---	0.804865	1.74698	0.014545
258616_at	At3g02880	---	---	0.80378	1.74567	0.00662796
246208_at	At4g36490	SFH12 (SEC14-LIKE 12); phosphatidylinositol transporter/ transporter	SFH12	0.803156	1.74491	0.032745
255077_at	At4g09150	---	---	0.802502	1.74412	0.0299157
247044_at	At5g66850	MAPKKK5; ATP binding / kinase/ protein kinase/ protein serine/threonine kinase	MAPKKK5	0.802486	1.7441	0.00130839
254673_at	At4g18430	AtRABA1e (Arabidopsis Rab GTPase homolog A1e); GTP binding	AtRABA1e	0.801881	1.74337	0.00624918
261938_at	At1g22510	---	---	0.800467	1.74166	0.00444353
261973_at	At1g64610	---	---	0.800449	1.74164	0.0094721
263226_at	At1g30690	---	---	0.800377	1.74156	0.0132609
252470_at	At3g46930	---	---	0.79983	1.7409	0.0210152
264624_at	At1g08930	ERD6 (EARLY RESPONSE TO DEHYDRATION 6); carbohydrate transmembrane transporter/ sugar transmembrane transporter/ sugar:hydrogen symporter	ERD6	0.799136	1.74006	0.00672231
255080_at	At4g09030	AGP10 (ARABINOGALACTAN PROTEIN 10)	AGP10	0.798111	1.73882	0.00402671
252000_at	At3g52710	---	---	0.79807	1.73877	0.00308653
249562_at	At5g38350	---	---	0.797975	1.73866	0.00774053
246401_at	At1g57560	AtMYB50 (myb domain protein 50); DNA binding / transcription factor	AtMYB50	0.797161	1.73768	0.00825328
259106_at	At3g05490	RALFL22 (ralf-like 22); signal transducer	RALFL22	0.796875	1.73733	0.000929435
256046_at	At1g07135	---	---	0.795565	1.73576	0.00839747
261502_at	At1g14440	AtHB31 (ARABIDOPSIS THALIANA HOMEOBOX PROTEIN 31); DNA binding / transcription factor	AtHB31	0.79509	1.73519	0.0200917
258830_at	At3g07090	---	---	0.794745	1.73477	0.00380423
256304_at	At1g69523	---	---	0.793509	1.73328	0.00584204
264351_at	At1g03370	---	---	0.793164	1.73287	0.00232841
245171_at	At2g47560	---	---	0.790508	1.72968	0.00447732
246000_at	At5g20820	---	---	0.789528	1.72851	0.015175
262512_at	At1g17145	---	---	0.789364	1.72831	0.00134317
264766_at	At1g61420	---	---	0.788852	1.7277	0.00913034
250287_at	At5g13330	Rap2.6L (related to AP2 6L); DNA binding / transcription factor	Rap2.6L	0.788787	1.72762	0.0141
256186_at	At1g51680	4CL1 (4-COUMARATE:COA LIGASE 1); 4-coumarate-CoA ligase	4CL1	0.78782	1.72646	0.00996009
251266_at	At3g62320	---	---	0.787614	1.72622	0.0144905
249314_at	At5g41180	---	---	0.786992	1.72547	0.00437386
261643_at	At1g27720	TAF4B (TBP-ASSOCIATED FACTOR 4B); transcription initiation factor	TAF4B	0.785774	1.72402	0.0180688
253578_at	At4g30340	ATDGK7 (Diacylglycerol kinase 7); diacylglycerol kinase	ATDGK7	0.785699	1.72393	0.0062401
261754_at	At1g76130	AMY2 (ALPHA-AMYLASE-LIKE 2); alpha-amylase/ calcium ion binding / catalytic/ cation binding	AMY2	0.785099	1.72321	0.0209403
246931_at	At5g25170	---	---	0.784733	1.72277	0.00354759
254007_s_at	At4g26360	---	---	0.784567	1.72257	0.00845359
266217_at	At2g28820	binding / structural constituent of ribosome / ubiquitin-protein ligase	AT2G28830	0.784538	1.72254	0.0441563
261797_at	At1g30450	---	---	0.783531	1.72134	0.00435618
254040_at	At4g25900	---	---	0.783363	1.72114	0.0327452
256352_at	At1g54970	ATPRP1 (PROLINE-RICH PROTEIN 1); structural constituent of cell wall	ATPRP1	0.783346	1.72112	0.0214104
259044_at	At3g03430	---	---	0.783132	1.72086	0.040643
245346_at	At4g17090	CT-BMY (CHLOROPLAST BETA-AMYLASE); beta-amylase	CT-BMY	0.78141	1.71881	0.0422859
247026_at	At5g67080	MAPKKK19; ATP binding / kinase/ protein kinase/ protein serine/threonine kinase	MAPKKK19	0.780291	1.71748	0.00433433
264003_at	At2g22475	GEM (GL2-EXPRESSION MODULATOR)	GEM	0.779964	1.71709	0.00603206
255456_at	At4g02920	---	---	0.778707	1.71559	0.0383339
261860_at	At1g50600	SCL5; transcription factor	SCL5	0.778606	1.71547	0.0338015
260362_at	At1g70530	---	---	0.778555	1.71541	0.00136498
245686_at	At5g22060	ATJ2; protein binding	J2	0.776446	1.71291	0.00846702
259020_at	At3g07470	---	---	0.775866	1.71222	0.00316648
251281_at	At3g61640	AGP20	AGP20	0.775062	1.71126	0.00497674
261461_at	At1g07860	---	---	0.774818	1.71097	0.0137662
260932_s_at	At1g02530	PGP12 (P-GLYCOPROTEIN 12); ATPase, coupled to transmembrane movement of substances	PGP12	0.774605	1.71072	0.00318739
253778_at	At4g28480	---	---	0.773774	1.70974	0.0250517
245228_at	At3g29810	COBL2 (COBRA-LIKE PROTEIN 2 PRECURSOR)	COBL2	0.772348	1.70805	0.00101475
264130_at	At1g79160	---	---	0.772279	1.70797	0.036754
253057_at	At4g37670	---	---	0.772188	1.70786	0.0039176
257029_at	At3g19240	---	---	0.77167	1.70724	0.00447398
248732_at	At5g48070	XTH20 (XYLOGLUCAN ENDOTRANSGLUCOSYLASE/HYDROLASE 20); hydrolase, acting on glycosyl bonds / hydrolase, hydrolyzing O-glycosyl compounds / xyloglucan:xyloglucosyl transferase	XTH20	0.770652	1.70604	0.00520345
251684_at	At3g56410	---	---	0.77045	1.7058	0.00802496
251804_at	At3g55430	---	---	0.770165	1.70546	0.00224389
254996_at	At4g10390	---	---	0.76983	1.70507	0.0214919
258930_at	At3g10040	---	---	0.768438	1.70342	0.00861114
262183_at	At1g77900	---	---	0.767813	1.70269	0.00861561
260531_at	At2g47240	long-chain-fatty-acid--CoA ligase family protein / long-chain acyl-CoA synthetase family protein	CER8	0.767762	1.70263	0.0465517
262896_at	At1g59820	ALA3 (Aminophospholipid ATPase3); ATPase, coupled to transmembrane movement of ions, phosphorylative mechanism / phospholipid transporter	ALA3	0.765653	1.70014	0.000899063
259109_at	At3g05580	---	---	0.764055	1.69826	0.0149694
247871_at	At5g57530	---	---	0.762634	1.69659	0.0210937
251459_at	At3g60200	---	---	0.762428	1.69634	0.00137918
247091_at	At5g66390	---	---	0.762408	1.69632	0.0095945
250020_at	At5g18180	---	---	0.761926	1.69575	0.019143
252684_at	At3g44400	---	---	0.761771	1.69557	0.0143294
250339_at	At5g11670	ATNADP-ME2 (NADP-malic enzyme 2); malate dehydrogenase (oxaloacetate-decarboxylating) (NADP+)/ malic enzyme/ oxidoreductase, acting on NADH or NADPH, NAD or NADP as acceptor	ATNADP-ME2	0.761606	1.69538	0.00176171
253416_at	At4g33070	---	---	0.761573	1.69534	0.00979037
246440_at	At5g17650	---	---	0.761523	1.69528	0.013024
257452_at	At1g05740	---	---	0.761144	1.69483	0.0039794
251643_at	At3g57550	AGK2 (GUANYLATE KINASE); guanylate kinase	AGK2	0.760709	1.69432	0.021119
265796_at	At2g35730	---	---	0.760628	1.69423	0.0383183
257662_at	At3g13320	CAX2 (CATION EXCHANGER 2); calcium:cation antiporter/ calcium:hydrogen antiporter	CAX2	0.759619	1.69304	0.00464858
254605_at	At4g18950	---	---	0.758473	1.6917	0.00680886
266717_at	At2g46735	---	---	0.758241	1.69143	0.00325115
262113_at	At1g02820	---	---	0.757302	1.69033	0.00628034
254694_at	At4g17900	---	---	0.756343	1.6892	0.00501371
259105_at	At3g05500	---	---	0.755331	1.68802	0.0280647
260243_at	At1g63720	---	---	0.755247	1.68792	0.00847071
259211_at	At3g09020	---	---	0.752471	1.68468	0.0280841
263753_at	At2g21490	LEA (DEHYDRIN LEA)	LEA	0.75072	1.68263	0.0120898
260484_at	At1g68360	---	---	0.749588	1.68131	0.0248625
251697_at	At3g56600	---	---	0.748932	1.68055	0.0112628
247132_at	At5g66200	ARO2 (ARMADILLO REPEAT ONLY 2); binding	ARO2	0.748175	1.67967	0.00111136
264852_at	At2g17480	MLO8 (MILDEW RESISTANCE LOCUS O 8); calmodulin binding	MLO8	0.747859	1.6793	0.0037839
249379_at	At5g40460	---	---	0.74618	1.67735	0.00138141
253631_at	At4g30440	GAE1 (UDP-D-GLUCURONATE 4-EPIMERASE 1); UDP-glucuronate 4-epimerase/ catalytic	GAE1	0.745784	1.67689	0.00317883
253405_at	At4g32800	---	---	0.744829	1.67578	0.00802355
259188_at	At3g01510	---	---	0.744181	1.67502	0.00815881
265856_at	At2g42430	LBD16 (LATERAL ORGAN BOUNDARIES-DOMAIN 16)	LBD16	0.743952	1.67476	0.0112471
264223_s_at	At1g67520	---	---	0.743373	1.67408	0.027792
245276_at	At4g16780	ATHB-2 (ARABIDOPSIS THALIANA HOMEOBOX PROTEIN 2); DNA binding / protein homodimerization/ sequence-specific DNA binding / transcription factor	ATHB-2	0.743063	1.67373	0.00598318
267576_at	At2g30640	---	---	0.74284	1.67347	0.0177872
260333_at	At1g70500	---	---	0.742671	1.67327	0.0056357
253063_at	At4g37640	ACA2 (CALCIUM ATPASE 2); calcium ion transmembrane transporter/ calcium-transporting ATPase/ calmodulin binding	ACA2	0.742657	1.67326	0.00572444
265345_at	At2g22680	---	---	0.74229	1.67283	0.00238704
252195_at	At3g50190	---	---	0.741673	1.67211	0.00586031
248665_at	At5g48655	---	---	0.740869	1.67118	0.0280598
252876_at	At4g39970	---	---	0.740403	1.67064	0.0347859
267393_at	At2g44500	---	---	0.739659	1.66978	0.00961515
254921_at	At4g11300	---	---	0.73859	1.66854	0.0106262
249580_at	At5g37740	---	---	0.738412	1.66834	0.0105822
245854_at	At5g13490	AAC2 (ADP/ATP carrier 2); ATP:ADP antiporter/ binding	AAC2	0.738257	1.66816	0.00860594
256425_at	At1g33560	ADR1 (ACTIVATED DISEASE RESISTANCE 1); kinase	ADR1	0.735015	1.66441	0.00112712
245200_at	At1g67850	---	---	0.734292	1.66358	0.00801734
258261_at	At3g15740	---	---	0.733357	1.6625	0.0280545
251786_at	At3g55270	MKP1 (MITOGEN-ACTIVATED PROTEIN KINASE PHOSPHATASE 1); MAP kinase tyrosine/serine/threonine phosphatase	MKP1	0.732794	1.66185	0.0038945
251071_at	At5g01950	---	---	0.731105	1.65991	0.00177759
254294_at	At4g23070	ATRBL7 (ARABIDOPSIS RHOMBOID-LIKE PROTEIN 7)	ATRBL7	0.729275	1.65781	0.0189196
255512_at	At4g02195	SYP42 (SYNTAXIN OF PLANTS 42); SNAP receptor	SYP42	0.728149	1.65651	0.00317371
267391_at	At2g44480	BGLU17 (BETA GLUCOSIDASE 17); catalytic/ cation binding / hydrolase, hydrolyzing O-glycosyl compounds	BGLU17	0.727531	1.6558	0.014375
250277_at	At5g12940	---	---	0.727343	1.65559	0.00637151
265204_at	At2g36650	---	---	0.727232	1.65546	0.00739761
251874_at	At3g54240	---	---	0.727212	1.65544	0.00433666
265061_at	At1g61640	---	---	0.727196	1.65542	0.0360059
247367_at	At5g63290	---	---	0.727099	1.65531	0.04063
251178_at	At3g63440	CKX6 (CYTOKININ OXIDASE/DEHYDROGENASE 6); cytokinin dehydrogenase	CKX6	0.726242	1.65432	0.00477601
260314_at	At1g63830	---	---	0.726126	1.65419	0.00359787
267411_at	At2g34930	---	---	0.725952	1.65399	0.0147955
248124_at	At5g54730	AtATG18f	ATG18F	0.725046	1.65295	0.00567452
247177_at	At5g65300	---	---	0.72407	1.65184	0.0070064
246303_at	At3g51870	---	---	0.72364	1.65134	0.0223561
261832_at	At1g10650	---	---	0.72276	1.65034	0.0181689
253321_at	At4g33910	---	---	0.722563	1.65011	0.00152308
256443_at	At3g10960	---	---	0.722292	1.6498	0.00446757
245654_at	At1g56540	---	---	0.722289	1.6498	0.0259414
262198_at	At1g53830	ATPME2; pectinesterase	ATPME2	0.721444	1.64883	0.0180781
258427_at	At3g16600	---	---	0.720945	1.64826	0.0473843
245912_at	At5g19600	SULTR3;5 (SULFATE TRANSPORTER 3;5); sulfate transmembrane transporter	SULTR3;5	0.720944	1.64826	0.0379671
263544_at	At2g21590	APL4; glucose-1-phosphate adenylyltransferase	APL4	0.720408	1.64765	0.00567486
254503_at	At4g20010	PTAC9 (PLASTID TRANSCRIPTIONALLY ACTIVE 9); single-stranded DNA binding	PTAC9	0.719661	1.6468	0.00378373
248045_at	At5g56030	HSP81-2 (HEAT SHOCK PROTEIN 81-2); ATP binding	HSP81-2	0.718408	1.64537	0.0135981
252422_at	At3g47550	---	---	0.718081	1.64499	0.00696517
262237_at	At1g48320	---	---	0.716548	1.64325	0.0369309
263268_at	At2g16590	---	---	0.716173	1.64282	0.0254811
247100_at	At5g66520	---	---	0.715174	1.64168	0.00231793
257554_at	At3g24890	ATVAMP728	VAMP728	0.714708	1.64115	0.0112469
254333_at	At4g22753	SMO1-3 (STEROL 4-ALPHA METHYL OXIDASE 1-3); 4,4-dimethyl-9beta,19-cyclopropylsterol-4alpha-methyl oxidase/ catalytic	SMO1-3	0.714184	1.64056	0.0468116
246302_at	At3g51860	CAX3 (CATION EXCHANGER 3); calcium:cation antiporter/ calcium:hydrogen antiporter/ cation:cation antiporter	CAX3	0.712758	1.63893	0.00877975
247979_at	At5g56750	---	---	0.711283	1.63726	0.00344831
266461_at	At2g47730	ATGSTF8 (ARABIDOPSIS THALIANA GLUTATHIONE S-TRANSFERASE PHI 8); glutathione binding / glutathione transferase	ATGSTF8	0.711099	1.63705	0.00257295
255007_at	At4g10020	AtHSD5 (hydroxysteroid dehydrogenase 5); binding / catalytic/ oxidoreductase	AtHSD5	0.711014	1.63695	0.0270633
247392_at	At5g63570	GSA1 (GLUTAMATE-1-SEMIALDEHYDE-2,1-AMINOMUTASE); glutamate-1-semialdehyde 2,1-aminomutase	GSA1	0.709769	1.63554	0.00317423
248091_at	At5g55120	VTC5 (VITAMIN C DEFECTIVE 5); GDP-D-glucose phosphorylase/ galactose-1-phosphate guanylyltransferase (GDP)/ quercetin 4'-O-glucosyltransferase	VTC5	0.70974	1.63551	0.00781361
259370_at	At1g69050	---	---	0.709291	1.635	0.0211136
261913_at	At1g65860	FMO GS-OX1 (FLAVIN-MONOOXYGENASE GLUCOSINOLATE S-OXYGENASE 1); 3-methylthiopropyl glucosinolate S-oxygenase/ 4-methylthiopropyl glucosinolate S-oxygenase/ 5-methylthiopropyl glucosinolate S-oxygenase/ 6-methylthiopropyl glucosinolate S-oxygenase/ 7-methyl	FMO GS-OX1	0.708232	1.6338	0.0291948
259019_at	At3g07370	CHIP (CARBOXYL TERMINUS OF HSC70-INTERACTING PROTEIN); ubiquitin-protein ligase	CHIP	0.707345	1.6328	0.00105114
265091_s_at	At1g03495	---	---	0.706568	1.63192	0.0209099
266971_at	At2g39580	---	---	0.705862	1.63112	0.00712039
255807_at	At4g10270	---	---	0.704551	1.62964	0.0187629
252670_at	At3g44110	ATJ3; protein binding	ATJ3	0.704396	1.62946	0.0140692
249126_at	At5g43380	TOPP6; protein serine/threonine phosphatase	TOPP6	0.70334	1.62827	0.00348462
266732_at	At2g03240	---	---	0.703313	1.62824	0.00461774
245660_at	At1g28240	---	---	0.702656	1.6275	0.00231078
266545_at	At2g35290	---	---	0.702588	1.62742	0.0235007
252179_at	At3g50760	GATL2 (Galacturonosyltransferase-like 2); polygalacturonate 4-alpha-galacturonosyltransferase/ transferase, transferring glycosyl groups / transferase, transferring hexosyl groups	GATL2	0.702448	1.62726	0.00231738
248199_at	At5g54170	---	---	0.700467	1.62503	0.0164027
247197_at	At5g65240	---	---	0.699915	1.62441	0.0110132
265851_at	At2g42340	---	---	0.698937	1.62331	0.00883086
259601_s_at	At1g35280	---	---	0.698706	1.62305	0.0072757
262539_at	At1g17200	---	---	0.698539	1.62286	0.046741
250745_at	At5g05850	---	---	0.69815	1.62242	0.0257728
266270_at	At2g29470	ATGSTU3 (ARABIDOPSIS THALIANA GLUTATHIONE S-TRANSFERASE TAU 3); glutathione transferase	ATGSTU3	0.697338	1.62151	0.0452855
253702_at	At4g29900	ACA10 (AUTOINHIBITED CA(2+)-ATPASE 10); calcium-transporting ATPase/ calmodulin binding	ACA10	0.697007	1.62114	0.00231342
253338_at	At4g33430	BAK1 (BRI1-ASSOCIATED RECEPTOR KINASE); kinase/ protein binding / protein heterodimerization/ protein serine/threonine kinase	BAK1	0.695262	1.61918	0.000859853
246750_at	At5g27860	AT5G27860 hypothetical protein	AT5G27860	0.695053	1.61894	0.00464488
247448_at	At5g62770	---	---	0.694865	1.61873	0.00853351
266577_at	At2g23945	---	---	0.694581	1.61841	0.0130824
246158_at	At5g19855	---	---	0.694408	1.61822	0.0230425
257479_at	At1g16150	WAKL4 (WALL ASSOCIATED KINASE-LIKE 4); kinase	WAKL4	0.693527	1.61723	0.0181151
259997_at	At1g67880	---	---	0.69319	1.61685	0.0037191
256983_at	At3g13470	---	---	0.6924	1.61597	0.0419294
264765_at	At1g61430	---	---	0.691425	1.61488	0.0160209
264800_at	At1g08800	---	---	0.691118	1.61453	0.00380681
262455_at	At1g11310	MLO2 (MILDEW RESISTANCE LOCUS O 2); calmodulin binding	MLO2	0.691009	1.61441	0.0042371
266269_at	At2g29480	ATGSTU2 (ARABIDOPSIS THALIANA GLUTATHIONE S-TRANSFERASE TAU 2); glutathione transferase	ATGSTU2	0.690751	1.61412	0.00244844
255742_at	At1g25560	TEM1 (TEMPRANILLO 1); transcription factor	TEM1	0.690636	1.61399	0.00534659
253571_at	At4g31000	---	---	0.690242	1.61355	0.0341428
245666_at	At1g28280	---	---	0.690208	1.61352	0.013731
246600_at	At5g14930	SAG101 (SENESCENCE-ASSOCIATED GENE 101); carboxylesterase/ triacylglycerol lipase	SAG101	0.689811	1.61307	0.0433032
247878_at	At5g57760	---	---	0.688613	1.61173	0.0094654
257829_at	At3g26680	SNM1 (SENSITIVE TO NITROGEN MUSTARD 1)	SNM1	0.687722	1.61074	0.0175561
257978_at	At3g20860	ATNEK5 (NIMA-RELATED KINASE5); ATP binding / kinase/ protein kinase/ protein serine/threonine kinase/ protein tyrosine kinase	ATNEK5	0.687414	1.61039	0.0297465
258519_at	At3g06760	---	---	0.687119	1.61006	0.00960289
253958_at	At4g26400	---	---	0.686729	1.60963	0.00619699
264106_at	At2g13780	SERK4 (SOMATIC EMBRYOGENESIS RECEPTOR-LIKE KINASE 4); protein binding / protein kinase/ transmembrane receptor protein serine/threonine kinase	SERK4	0.684201	1.60681	0.0260396
264841_at	At1g03740	---	---	0.683967	1.60655	0.00260445
261315_at	At1g53170	ERF8; DNA binding / transcription factor/ transcription repressor	ERF8	0.683397	1.60592	0.0139797
247769_at	At5g58910	LAC16 (laccase 16); laccase	LAC16	0.683051	1.60553	0.00960989
260798_at	At1g78280	---	---	0.682886	1.60535	0.0273873
257522_at	At3g08990	---	---	0.682873	1.60533	0.0133467
258935_at	At3g10120	---	---	0.681909	1.60426	0.00873361
263419_at	At2g17220	---	---	0.680949	1.60319	0.00681356
257482_x_at	At1g27820	---	---	0.67966	1.60176	0.0431564
258259_s_at	At3g26840	---	---	0.677018	1.59883	0.0414517
258173_at	At3g21630	CERK1 (CHITIN ELICITOR RECEPTOR KINASE 1); kinase/ receptor signaling protein/ transmembrane receptor protein kinase	CERK1	0.676268	1.598	0.00890703
259753_at	At1g71050	---	---	0.676138	1.59786	0.043258
251597_at	At3g57750	---	---	0.676136	1.59785	0.00436861
265461_at	At2g46500	---	---	0.674303	1.59583	0.00171958
253717_at	At4g29440	---	---	0.673812	1.59528	0.00614859
246097_at	At5g20270	HHP1 (HEPTAHELICAL TRANSMEMBRANE PROTEIN1); receptor	HHP1	0.673117	1.59451	0.0351134
261861_at	At1g50450	---	---	0.672408	1.59373	0.0293032
264663_at	At1g09970	LRR XI-23; ATP binding / kinase/ protein kinase/ protein serine/threonine kinase	LRR XI-23	0.672321	1.59363	0.00882772
254812_at	At4g12250	GAE5 (UDP-D-GLUCURONATE 4-EPIMERASE 5); UDP-glucuronate 4-epimerase/ catalytic	GAE5	0.672222	1.59353	0.00712394
256869_at	At3g26430	---	---	0.671387	1.5926	0.014292
251543_at	At3g58770	---	---	0.671222	1.59242	0.0181804
257277_at	At3g14470	---	---	0.666536	1.58726	0.0291377
254187_at	At4g23890	---	---	0.665343	1.58595	0.0154318
254769_at	At4g13330	---	---	0.664955	1.58552	0.0254271
247429_at	At5g62620	---	---	0.664946	1.58551	0.0195105
245334_at	At4g15800	RALFL33 (ralf-like 33); signal transducer	RALFL33	0.664269	1.58477	0.0225728
262762_at	At1g10700	---	---	0.663896	1.58436	0.0023278
263704_at	At1g31130	---	---	0.663615	1.58405	0.0148983
252066_at	At3g51550	FER (FERONIA); kinase/ protein kinase	FER	0.663359	1.58377	0.00464717
249530_at	At5g38750	---	---	0.661806	1.58206	0.0195966
249487_at	At5g39040	ATTAP2; ATPase, coupled to transmembrane movement of substances / transporter	TAP2	0.661391	1.58161	0.00777047
256417_s_at	At3g11170	FAD7 (FATTY ACID DESATURASE 7); omega-3 fatty acid desaturase	FAD7	0.661295	1.5815	0.00948755
253511_at	At4g31740	---	---	0.660595	1.58073	0.00340417
257203_at	At3g23730	---	---	0.660052	1.58014	0.0406377
257555_at	At3g24780	---	---	0.659326	1.57934	0.0178006
253290_at	At4g34330	---	---	0.659176	1.57918	0.0307164
245906_at	At5g11070	---	---	0.659025	1.57901	0.0363896
262905_at	At1g59730	ATH7 (thioredoxin H-type 7)	ATH7	0.658337	1.57826	0.0304107
264512_at	At1g09575	---	---	0.658287	1.57821	0.0293865
257958_at	At3g25510	---	---	0.656772	1.57655	0.018794
258840_at	At3g04620	---	---	0.655367	1.57502	0.00696243
245042_at	At2g26540	HEMD; uroporphyrinogen-III synthase	HEMD	0.655188	1.57482	0.0354242
263482_at	At2g03980	---	---	0.655028	1.57465	0.0257685
262180_at	At1g78050	PGM (PHOSPHOGLYCERATE/BISPHOSPHOGLYCERATE MUTASE); catalytic/ intramolecular transferase, phosphotransferases	PGM	0.654581	1.57416	0.00837262
253173_at	At4g35110	---	---	0.65454	1.57411	0.0279971
253074_at	At4g36140	---	---	0.654509	1.57408	0.00350685
262907_at	At1g59720	CRR28 (CHLORORESPIRATORY REDUCTION28); endonuclease	CRR28	0.653695	1.57319	0.0173367
263807_at	At2g04400	---	---	0.653422	1.57289	0.00787677
255076_at	At4g09130	---	---	0.65325	1.57271	0.00510091
248629_at	At5g48970	---	---	0.651642	1.57096	0.00916184
259216_at	At3g09000	---	---	0.651314	1.5706	0.00501068
252993_at	At4g38540	---	---	0.65122	1.5705	0.00717219
264717_at	At1g70140	ATFH8 (formin 8); actin binding / actin filament binding / profilin binding	ATFH8	0.651213	1.57049	0.0130163
248389_at	At5g51990	CBF4 (C- REPEAT-BINDING FACTOR 4); DNA binding / transcription activator/ transcription factor	CBF4	0.650499	1.56971	0.0422152
257494_at	At1g32375	---	---	0.650425	1.56963	0.0498098
246841_at	At5g26696	---	---	0.64969	1.56883	0.00707028
258941_at	At3g09940	MDHAR (MONODEHYDROASCORBATE REDUCTASE); monodehydroascorbate reductase (NADH)	MDHAR	0.649333	1.56844	0.013594
247225_at	At5g65090	BST1 (BRISTLED 1); hydrolase/ inositol or phosphatidylinositol phosphatase	BST1	0.648707	1.56776	0.00282775
247086_at	At5g66320	---	---	0.648483	1.56752	0.00704628
265179_at	At1g23650	---	---	0.647319	1.56625	0.0342969
260947_at	At1g06020	---	---	0.646625	1.5655	0.019929
255605_at	At4g01090	---	---	0.644894	1.56362	0.0128185
254036_at	At4g25980	---	---	0.644495	1.56319	0.0223495
246652_at	At5g35190	---	---	0.642786	1.56134	0.0306747
254034_at	At4g25960	PGP2 (P-GLYCOPROTEIN 2); ATPase, coupled to transmembrane movement of substances	PGP2	0.642733	1.56128	0.0347097
247986_at	At5g56880	---	---	0.642456	1.56098	0.0110579
254698_at	At4g17980	anac071 (Arabidopsis NAC domain containing protein 71); transcription factor	anac071	0.642396	1.56092	0.0211065
264951_at	At1g76970	---	---	0.64219	1.5607	0.00676261
246851_at	At5g26870	AGL26; transcription factor	AGL26	0.642081	1.56058	0.0148969
245319_at	At4g16146	---	---	0.641959	1.56045	0.0432284
259178_at	At3g01650	RGLG1 (RING domain Ligase1); protein binding / zinc ion binding	RGLG1	0.641812	1.56029	0.00686624
266751_at	At2g47020	---	---	0.640977	1.55938	0.0498037
250185_at	At5g14310	AtCXE16 (Arabidopsis thaliana carboxyesterase 16); hydrolase	AtCXE16	0.640956	1.55936	0.0312956
245209_at	At5g12340	---	---	0.640956	1.55936	0.0499279
251430_at	At3g60110	---	---	0.640912	1.55931	0.00377688
261481_at	At1g14260	---	---	0.640662	1.55904	0.0117862
254768_at	At4g13320	---	---	0.640607	1.55899	0.00494014
261665_at	At1g18310	---	---	0.640498	1.55887	0.00785992
246034_at	At5g08350	---	---	0.638952	1.5572	0.0170428
257672_at	At3g20300	---	---	0.638017	1.55619	0.024055
258131_at	At3g24540	---	---	0.637626	1.55577	0.0255798
252421_at	At3g47540	---	---	0.636554	1.55461	0.0299031
251226_at	At3g62680	PRP3 (PROLINE-RICH PROTEIN 3); structural constituent of cell wall	PRP3	0.635575	1.55356	0.00261245
265853_at	At2g42360	---	---	0.633779	1.55162	0.0489496
265472_at	At2g15580	---	---	0.633594	1.55143	0.00693308
266686_at	At2g19700	---	---	0.632456	1.5502	0.0187263
265869_at	At2g01760	ARR14 (ARABIDOPSIS RESPONSE REGULATOR 14); transcription factor/ two-component response regulator	ARR14	0.63226	1.54999	0.0259482
252400_at	At3g48020	---	---	0.630543	1.54815	0.00614761
266759_at	At2g46910	---	---	0.63037	1.54796	0.0198203
261570_at	At1g01120	KCS1 (3-KETOACYL-COA SYNTHASE 1); acyltransferase/ fatty acid elongase	KCS1	0.630207	1.54779	0.0168946
249415_at	At5g39660	CDF2 (CYCLING DOF FACTOR 2); DNA binding / protein binding / transcription factor	CDF2	0.629318	1.54683	0.0236463
255254_at	At4g05030	---	---	0.62927	1.54678	0.018905
253167_at	At4g35310	CPK5 (calmodulin-domain protein kinase 5); ATP binding / calcium ion binding / calmodulin-dependent protein kinase/ kinase/ protein kinase/ protein serine/threonine kinase	CPK5	0.6283	1.54574	0.00143019
252984_at	At4g37990	ELI3-2 (ELICITOR-ACTIVATED GENE 3-2); aryl-alcohol dehydrogenase/ mannitol dehydrogenase	ELI3-2	0.627733	1.54514	0.0319267
267169_at	At2g37540	---	---	0.627383	1.54476	0.0174968
262444_at	At1g47480	---	---	0.627063	1.54442	0.00313961
259149_at	At3g10340	PAL4 (Phenylalanine ammonia-lyase 4); ammonia ligase/ ammonia-lyase/ catalytic	PAL4	0.626632	1.54396	0.0232875
253431_at	At4g32440	---	---	0.626617	1.54394	0.0299593
265918_at	At2g15090	KCS8 (3-KETOACYL-COA SYNTHASE 8); acyltransferase/ catalytic/ transferase, transferring acyl groups other than amino-acyl groups	KCS8	0.626027	1.54331	0.0287442
251790_at	At3g55470	---	---	0.625362	1.5426	0.0119085
261455_at	At1g21070	---	---	0.625236	1.54246	0.00225815
264299_s_at	At1g78860	---	---	0.622942	1.54001	0.0211342
263417_at	At2g17180	---	---	0.622737	1.53979	0.0495707
248043_s_at	At5g56000	---	---	0.622685	1.53974	0.00976075
253324_at	At4g33940	---	---	0.622274	1.5393	0.00208674
262385_at	At1g72960	---	---	0.621968	1.53897	0.0327206
267008_at	At2g39350	---	---	0.621223	1.53818	0.0233502
267112_at	At2g14750	APK (APS KINASE); ATP binding / adenylylsulfate kinase/ kinase/ transferase, transferring phosphorus-containing groups	APK	0.619805	1.53667	0.00906574
263483_at	At2g04030	CR88; ATP binding	CR88	0.619493	1.53634	0.0276434
264266_at	At1g09160	---	---	0.619082	1.5359	0.0332907
248381_at	At5g51830	---	---	0.618892	1.5357	0.035293
260667_at	At1g19440	KCS4 (3-KETOACYL-COA SYNTHASE 4); acyltransferase/ catalytic/ transferase, transferring acyl groups other than amino-acyl groups	KCS4	0.61876	1.53555	0.0117896
250849_at	At5g04410	NAC2; transcription factor	NAC2	0.617827	1.53456	0.01776
260345_at	At1g69270	RPK1 (RECEPTOR-LIKE PROTEIN KINASE 1); kinase/ protein binding / receptor signaling protein serine/threonine kinase	RPK1	0.615194	1.53176	0.0199724
246945_s_at	At5g25040	---	---	0.615163	1.53173	0.0143102
251763_at	At3g55730	MYB109 (myb domain protein 109); DNA binding / transcription factor	MYB109	0.614947	1.5315	0.00878232
254387_at	At4g21850	methionine sulfoxide reductase domain-containing protein / SeIR domain-containing protein	ATMSRB9	0.614775	1.53132	0.0031755
250941_at	At5g03320	---	---	0.614165	1.53067	0.00712229
266084_at	At2g37810	---	---	0.614043	1.53054	0.0412795
246146_at	At5g20050	---	---	0.614023	1.53052	0.0183694
256735_at	At3g29400	ATEXO70E1 (exocyst subunit EXO70 family protein E1); protein binding	ATEXO70E1	0.613943	1.53044	0.0126137
266884_at	At2g44790	UCC2 (UCLACYANIN 2); copper ion binding / electron carrier	UCC2	0.613325	1.52978	0.0123762
253501_at	At4g32010	HSL1 (HSI2-LIKE 1); transcription factor	HSL1	0.613097	1.52954	0.019569
255364_s_at	At4g04020	---	---	0.612292	1.52869	0.0378194
265809_at	At2g18100	---	---	0.612089	1.52847	0.0202849
263582_at	At2g17120	LYM2 (LYSM DOMAIN GPI-ANCHORED PROTEIN 2 PRECURSOR)	LYM2	0.610227	1.5265	0.00422974
251555_at	At3g58780	SHP1 (SHATTERPROOF 1); DNA binding / protein binding / transcription factor	SHP1	0.60867	1.52485	0.0223503
248994_at	At5g45250	RPS4 (RESISTANT TO P. SYRINGAE 4); receptor	RPS4	0.608039	1.52419	0.00200604
245667_at	At1g28200	FIP1 (FH INTERACTING PROTEIN 1)	FIP1	0.607368	1.52348	0.00536526
248014_at	At5g56340	---	---	0.606754	1.52283	0.0173894
253919_at	At4g27350	---	---	0.606747	1.52282	0.00389849
244990_s_at	AtCg00870	---	---	0.605253	1.52125	0.0296164
257147_at	At3g27270	---	---	0.604364	1.52031	0.0480589
258752_at	At3g09520	ATEXO70H4 (exocyst subunit EXO70 family protein H4); protein binding	ATEXO70H4	0.604099	1.52003	0.0339232
247033_at	At5g67250	SKIP2 (SKP1/ASK1 INTERACTING PROTEIN 2); ubiquitin-protein ligase	SKIP2	0.603735	1.51965	0.0175906
259015_at	At3g07350	---	---	0.603613	1.51952	0.0211296
251422_at	At3g60540	---	---	0.603558	1.51946	0.0147262
265724_at	At2g32100	OFP16 (ARABIDOPSIS THALIANA OVATE FAMILY PROTEIN 16)	OFP16	0.603441	1.51934	0.0270128
257748_at	At3g18710	PUB29 (PLANT U-BOX 29); ubiquitin-protein ligase	PUB29	0.603049	1.51892	0.00883125
266348_at	At2g01450	ATMPK17; MAP kinase	ATMPK17	0.602181	1.51801	0.00519371
259442_at	At1g02310	---	---	0.601815	1.51762	0.0051642
260613_at	At1g53380	---	---	0.601381	1.51717	0.00745187
256055_at	At1g07030	---	---	0.600787	1.51654	0.00510274
258070_at	At3g26040	---	---	0.600539	1.51628	0.01607
251773_at	At3g55960	---	---	0.600295	1.51603	0.00681746
264217_at	At1g60190	---	---	0.599538	1.51523	0.0274036
252234_at	At3g49780	ATPSK4 (PHYTOSULFOKINE 4 PRECURSOR); growth factor	ATPSK4	0.598202	1.51383	0.022653
256285_at	At3g12510	---	---	0.598091	1.51371	0.0134616
246385_at	At1g77390	CYCA1;2 (CYCLIN A1;2); cyclin-dependent protein kinase regulator	CYCA1;2	0.597331	1.51292	0.0239936
264365_s_at	At1g03220	---	---	0.597288	1.51287	0.004356
261819_at	At1g11410	---	---	0.596538	1.51208	0.0109332
258205_at	At3g13970	---	---	0.5965	1.51204	0.0197692
253503_at	At4g31950	CYP82C3; electron carrier/ heme binding / iron ion binding / monooxygenase/ oxygen binding	CYP82C3	0.596096	1.51162	0.0439924
264230_at	At1g67460	---	---	0.595302	1.51079	0.0347124
249423_at	At5g39785	---	---	0.595174	1.51065	0.00712224
256063_at	At1g07130	STN1; nucleic acid binding	STN1	0.593345	1.50874	0.029074
266271_at	At2g29440	ATGSTU6 (ARABIDOPSIS THALIANA GLUTATHIONE S-TRANSFERASE TAU 6); glutathione transferase	ATGSTU6	0.593172	1.50856	0.00862397
264304_at	At1g78895	---	---	0.593171	1.50856	0.02498
251725_at	At3g56260	---	---	0.592947	1.50832	0.00843113
261922_at	At1g65890	AAE12 (ACYL ACTIVATING ENZYME 12); catalytic	AAE12	0.591477	1.50679	0.0234705
251820_at	At3g55040	GSTL2	GSTL2	0.591236	1.50654	0.0139315
265047_at	At1g51960	IQD27 (IQ-domain 27); calmodulin binding	IQD27	0.590217	1.50547	0.0265897
259162_at	At3g01640	---	---	0.589234	1.50445	0.0141518
265448_at	At2g46590	DAG2 (DOF AFFECTING GERMINATION 2); DNA binding / transcription factor	DAG2	0.589197	1.50441	0.0109498
267318_at	At2g34770	FAH1 (FATTY ACID HYDROXYLASE 1); catalytic/ fatty acid alpha-hydroxylase	FAH1	0.588916	1.50412	0.0180795
263614_at	At2g25240	---	---	0.58827	1.50344	0.00940587
262756_at	At1g16370	OCT6 (ORGANIC CATION/CARNITINE TRANSPORTER 6); carbohydrate transmembrane transporter/ sugar:hydrogen symporter	2014-10-06	0.587702	1.50285	0.0135734
253061_at	At4g37610	BT5 (BTB AND TAZ DOMAIN PROTEIN 5); protein binding / transcription regulator	BT5	0.5875	1.50264	0.0202687
255125_at	At4g08250	---	---	0.586895	1.50201	0.0254667
246566_at	At5g14940	---	---	-0.58512	-1.50016	0.00231603
266506_at	At2g47850	---	---	-0.585431	-1.50049	0.0113893
263366_at	At2g20440	---	---	-0.585533	-1.50059	0.0042306
252123_at	At3g51240	F3H (FLAVANONE 3-HYDROXYLASE); naringenin 3-dioxygenase	F3H	-0.58559	-1.50065	0.00455553
251805_at	At3g55530	SDIR1 (SALT- AND DROUGHT-INDUCED RING FINGER1); protein binding / ubiquitin-protein ligase/ zinc ion binding	SDIR1	-0.586133	-1.50122	0.00496398
246756_at	At5g27930	---	---	-0.586542	-1.50164	0.0238208
246515_at	At5g15710	---	---	-0.58673	-1.50184	0.00687583
247614_at	At5g60240	---	---	-0.58688	-1.502	0.0168393
261682_at	At1g47330	---	---	-0.587717	-1.50287	0.00141758
249298_at	At5g41330	---	---	-0.588129	-1.5033	0.0026868
253215_at	At4g34950	---	---	-0.58818	-1.50335	0.00484065
259990_s_at	At1g68050	FKF1 (FLAVIN-BINDING, KELCH REPEAT, F BOX 1); signal transducer/ two-component sensor/ ubiquitin-protein ligase	FKF1	-0.588246	-1.50342	0.00419178
250569_at	At5g08130	BIM1; DNA binding / protein binding / transcription factor	BIM1	-0.588342	-1.50352	0.0119462
247946_at	At5g57180	CIA2 (CHLOROPLAST IMPORT APPARATUS 2); transcription regulator	CIA2	-0.588622	-1.50381	0.0226045
261711_at	At1g32700	---	---	-0.588701	-1.50389	0.00860783
248340_at	At5g52180	---	---	-0.588715	-1.50391	0.00599007
252361_at	At3g48490	---	---	-0.589711	-1.50495	0.0496676
261781_at	At1g76320	FRS4 (FAR1-related sequence 4); zinc ion binding	FRS4	-0.589848	-1.50509	0.0028313
262162_at	At1g78020	---	---	-0.589923	-1.50517	0.00432171
248424_at	At5g51680	---	---	-0.590183	-1.50544	0.00726015
259420_at	At1g13900	---	---	-0.59065	-1.50593	0.0350627
251360_at	At3g61210	---	---	-0.590807	-1.50609	0.00172194
259115_at	At3g01360	---	---	-0.590922	-1.50621	0.00358042
246530_at	At5g15725	---	---	-0.591198	-1.5065	0.00561142
251173_at	At3g63270	---	---	-0.591316	-1.50662	0.028051
245174_at	At2g47500	---	---	-0.591353	-1.50666	0.0135669
258723_at	At3g09600	---	---	-0.591418	-1.50673	0.0269828
259174_at	At3g03690	UNE7 (unfertilized embryo sac 7); acetylglucosaminyltransferase/ transferase, transferring glycosyl groups	UNE7	-0.591524	-1.50684	0.00349981
246347_at	At3g56830	---	---	-0.591529	-1.50684	0.0149168
245382_at	At4g17800	---	---	-0.591582	-1.5069	0.00473723
250380_at	At5g11600	---	---	-0.591848	-1.50718	0.00346065
258156_at	At3g18050	---	---	-0.591976	-1.50731	0.00823492
256908_at	At3g24040	---	---	-0.592322	-1.50767	0.00316065
249211_at	At5g42680	---	---	-0.592478	-1.50783	0.00382926
265689_at	At2g24310	---	---	-0.592659	-1.50802	0.00383439
257158_at	At3g24360	---	---	-0.592903	-1.50828	0.00518268
246109_at	At5g20120	---	---	-0.593114	-1.5085	0.00911241
258283_at	At3g26750	---	---	-0.593458	-1.50886	0.0159003
258044_at	At3g21270	ADOF2; DNA binding / transcription factor	ADOF2	-0.593791	-1.50921	0.00532117
263962_at	At2g36350	---	---	-0.594337	-1.50978	0.00536691
253279_at	At4g34030	MCCB (3-METHYLCROTONYL-COA CARBOXYLASE); biotin carboxylase/ methylcrotonoyl-CoA carboxylase	MCCB	-0.594586	-1.51004	0.00501091
247266_at	At5g64570	XYL4; hydrolase, hydrolyzing O-glycosyl compounds / xylan 1,4-beta-xylosidase	XYL4	-0.594848	-1.51031	0.00603455
263690_at	At1g26960	AtHB23 (ARABIDOPSIS THALIANA HOMEOBOX PROTEIN 23); DNA binding / transcription factor	AtHB23	-0.59501	-1.51048	0.00392015
258139_at	At3g24520	AT-HSFC1; DNA binding / transcription factor	HSFC1	-0.595602	-1.5111	0.0345261
246045_at	At5g19430	---	---	-0.595675	-1.51118	0.00284956
262760_at	At1g10770	---	---	-0.595763	-1.51127	0.00562866
248923_at	At5g45940	atnudt11 (Arabidopsis thaliana Nudix hydrolase homolog 11); hydrolase	atnudt11	-0.59596	-1.51148	0.00180542
260505_at	At1g47230	cyclin, putative	CYCA3;4	-0.596452	-1.51199	0.00425581
260883_at	At1g29270	---	---	-0.596541	-1.51209	0.00243572
253217_at	At4g34970	ADF9 (ACTIN DEPOLYMERIZING FACTOR 9); actin binding	ADF9	-0.596993	-1.51256	0.0463812
252965_at	At4g38860	---	---	-0.598058	-1.51368	0.0189991
250822_at	At5g05230	---	---	-0.598074	-1.51369	0.0105201
253805_at	At4g28260	---	---	-0.598171	-1.5138	0.00371396
257314_at	At3g26590	---	---	-0.598256	-1.51389	0.0133214
264210_at	At1g22640	MYB3 (MYB DOMAIN PROTEIN 3); DNA binding / transcription factor	MYB3	-0.598338	-1.51397	0.00842465
263959_at	At2g36210	---	---	-0.598537	-1.51418	0.0163302
261312_at	At1g05790	---	---	-0.598688	-1.51434	0.0345261
266917_at	At2g45830	DTA2 (DOWNSTREAM TARGET OF AGL15 2)	DTA2	-0.598852	-1.51451	0.018194
249103_at	At5g43600	UAH (UREIDOGLYCOLATE AMIDOHYDROLASE); allantoate deiminase/ metallopeptidase	UAH	-0.599463	-1.51515	0.00338535
249279_at	At5g41920	---	---	-0.599496	-1.51519	0.00311845
245803_at	At1g47128	RD21 (responsive to dehydration 21); cysteine-type endopeptidase/ cysteine-type peptidase	RD21	-0.599767	-1.51547	0.0193972
257710_at	At3g27350	---	---	-0.600229	-1.51596	0.00563126
258571_at	At3g04420	anac048 (Arabidopsis NAC domain containing protein 48); transcription factor	anac048	-0.600464	-1.5162	0.00433335
248830_at	At5g47150	---	---	-0.600503	-1.51625	0.0133774
262153_at	At1g52710	---	---	-0.600941	-1.51671	0.00785293
245421_at	At4g17430	---	---	-0.601045	-1.51682	0.0273022
258625_at	At3g04370	PDLP4 (PLASMODESMATA-LOCATED PROTEIN 4)	PDLP4	-0.601448	-1.51724	0.0427182
263892_at	At2g36890	RAX2 (REGULATOR OF AXILLARY MERISTEMS 2); DNA binding / transcription factor	RAX2	-0.60152	-1.51731	0.00745431
256294_at	At1g69450	---	---	-0.601603	-1.5174	0.019811
250312_at	At5g12260	---	---	-0.60181	-1.51762	0.0129111
259594_at	At1g28140	---	---	-0.602277	-1.51811	0.00771488
250300_at	At5g11890	---	---	-0.602735	-1.51859	0.00232788
261273_at	At1g26650	---	---	-0.602836	-1.5187	0.00435469
252075_at	At3g51730	---	---	-0.603096	-1.51897	0.0068016
254474_at	At4g20390	---	---	-0.603167	-1.51905	0.0490026
255978_at	At1g34010	---	---	-0.603243	-1.51913	0.0066025
250249_at	At5g13760	---	---	-0.603821	-1.51974	0.0133776
245889_at	At5g09480	---	---	-0.604188	-1.52012	0.0426945
258089_at	At3g14740	---	---	-0.604758	-1.52072	0.00894269
249973_at	At5g19130	---	---	-0.605082	-1.52107	0.0081878
257673_at	At3g20370	---	---	-0.605274	-1.52127	0.0161919
252240_at	At3g50010	---	---	-0.605922	-1.52195	0.0410988
250603_at	At5g07820	---	---	-0.605931	-1.52196	0.00312888
245176_at	At2g47440	---	---	-0.606292	-1.52234	0.0291999
256040_at	At1g07270	---	---	-0.606428	-1.52248	0.0370398
246399_at	At1g58110	---	---	-0.606928	-1.52301	0.00280749
255677_at	At4g00500	---	---	-0.60721	-1.52331	0.0139367
260201_at	At1g67600	---	---	-0.607328	-1.52343	0.0268984
252759_at	At3g42630	---	---	-0.608126	-1.52428	0.00616933
249121_at	At5g43830	---	---	-0.608423	-1.52459	0.0148012
247331_at	At5g63530	ATFP3; metal ion binding / transition metal ion binding	FP3	-0.6087	-1.52488	0.0260785
258640_at	At3g07930	---	---	-0.608864	-1.52506	0.00263816
250860_at	At5g04770	CAT6 (CATIONIC AMINO ACID TRANSPORTER 6); amino acid transmembrane transporter/ basic amino acid transmembrane transporter/ cationic amino acid transmembrane transporter	CAT6	-0.609194	-1.52541	0.0249076
263135_at	At1g78550	---	---	-0.609717	-1.52596	0.00793662
260989_at	At1g53450	---	---	-0.60985	-1.5261	0.0051944
253034_at	At4g38230	CPK26; ATP binding / calcium ion binding / calmodulin-dependent protein kinase/ kinase/ protein kinase	CPK26	-0.61017	-1.52644	0.00397088
255417_at	At4g03190	GRH1 (GRR1-LIKE PROTEIN 1); auxin binding / protein binding / ubiquitin-protein ligase	GRH1	-0.610527	-1.52682	0.0141336
265905_at	At2g25640	---	---	-0.610597	-1.52689	0.00769509
263867_at	At2g36830	GAMMA-TIP (GAMMA TONOPLAST INTRINSIC PROTEIN); water channel	GAMMA-TIP	-0.611041	-1.52736	0.00268241
263085_at	At2g16090	zinc finger protein-related	ARI12	-0.611069	-1.52739	0.00229946
263827_at	At2g40420	---	---	-0.611157	-1.52748	0.0425508
257270_at	At3g28140	---	---	-0.611558	-1.52791	0.0228179
254943_at	At4g10890	---	---	-0.611911	-1.52828	0.00813758
255260_at	At4g05040	---	---	-0.612012	-1.52839	0.00711387
245565_at	At4g14605	---	---	-0.61204	-1.52842	0.00521249
258972_at	At3g01920	---	---	-0.612458	-1.52886	0.0104157
259088_at	At3g04970	---	---	-0.612514	-1.52892	0.00259254
260590_at	At1g53310	ATPPC1 (PHOSPHOENOLPYRUVATE CARBOXYLASE 1); catalytic/ phosphoenolpyruvate carboxylase	ATPPC1	-0.612708	-1.52913	0.00339935
252730_at	At3g43110	---	---	-0.612861	-1.52929	0.0194276
253437_at	At4g32460	---	---	-0.614003	-1.5305	0.0265602
263595_at	At2g01890	PAP8 (PURPLE ACID PHOSPHATASE 8); acid phosphatase/ protein serine/threonine phosphatase	PAP8	-0.614118	-1.53062	0.0184972
264590_at	At2g17710	---	---	-0.614118	-1.53062	0.00156845
261982_at	At1g33780	---	---	-0.614775	-1.53132	0.00374676
253409_at	At4g32960	---	---	-0.615052	-1.53161	0.0299901
247242_at	At5g64690	---	---	-0.615384	-1.53197	0.0264013
263428_at	At2g22310	ATUBP4 (ARABIDOPSIS THALIANA UBIQUITIN-SPECIFIC PROTEASE 4); ubiquitin-specific protease	ATUBP4	-0.615712	-1.53231	0.00642352
258621_at	At3g02830	ZFN1 (ZINC FINGER PROTEIN 1); DNA binding / nuclease/ nucleic acid binding	ZFN1	-0.616482	-1.53313	0.0055065
257974_at	At3g20820	---	---	-0.617019	-1.5337	0.0254763
254424_at	At4g21510	---	---	-0.617091	-1.53378	0.0396183
248263_at	At5g53370	PMEPCRF (PECTIN METHYLESTERASE PCR FRAGMENT F); pectinesterase	PMEPCRF	-0.617399	-1.53411	0.0112245
263437_at	At2g28670	---	---	-0.6176	-1.53432	0.00699276
262715_at	At1g16490	MYB58 (MYB DOMAIN PROTEIN 58); DNA binding / transcription activator/ transcription factor	MYB58	-0.618123	-1.53488	0.0121288
266038_at	At2g07680	ATMRP11; ATPase, coupled to transmembrane movement of substances	ATMRP11	-0.619131	-1.53595	0.0046455
252619_at	At3g45210	---	---	-0.61975	-1.53661	0.010925
264205_at	At1g22790	---	---	-0.620095	-1.53698	0.00403042
245626_at	At1g56700	---	---	-0.620897	-1.53783	0.0163702
262582_at	At1g15410	---	---	-0.620971	-1.53791	0.0320986
256053_at	At1g07260	UGT71C3 (UDP-GLUCOSYL TRANSFERASE 71C3); UDP-glycosyltransferase/ quercetin 3-O-glucosyltransferase/ transferase, transferring glycosyl groups	UGT71C3	-0.621009	-1.53795	0.00651195
263465_at	At2g31940	---	---	-0.621036	-1.53798	0.040144
266007_at	At2g37380	---	---	-0.62112	-1.53807	0.0198568
266604_at	At2g46030	UBC6 (ubiquitin-conjugating enzyme 6); ubiquitin-protein ligase	UBC6	-0.621212	-1.53817	0.00446948
256676_at	At3g52180	SEX4 (STARCH-EXCESS 4); polysaccharide binding / protein tyrosine/serine/threonine phosphatase	SEX4	-0.62122	-1.53818	0.0484082
267477_at	At2g02710	PLPB (PAS/LOV PROTEIN B); signal transducer/ two-component sensor	PLPB	-0.621491	-1.53846	0.00828387
249561_at	At5g38340	---	---	-0.621575	-1.53855	0.0398376
261924_at	At1g22550	---	---	-0.622026	-1.53903	0.023516
261303_at	At1g48620	HON5 (High Mobility Group Family A 5); DNA binding	HON5	-0.622416	-1.53945	0.0105352
267557_at	At2g32710	KRP4; cyclin binding / cyclin-dependent protein kinase inhibitor	KRP4	-0.622431	-1.53947	0.00623879
263318_at	At2g24762	AtGDU4 (Arabidopsis thaliana GLUTAMINE DUMPER 4)	AtGDU4	-0.623176	-1.54026	0.0155751
260486_at	At1g51550	---	---	-0.623266	-1.54036	0.0117692
259476_at	At1g19000	---	---	-0.623714	-1.54084	0.00575339
246467_at	At5g17040	---	---	-0.623721	-1.54084	0.00496134
256455_at	At1g75190	---	---	-0.624042	-1.54119	0.00842216
260249_s_at	At1g74290	---	---	-0.624435	-1.54161	0.0154457
259067_at	At3g07550	---	---	-0.624938	-1.54214	0.00822223
257351_at	At2g33820	MBAC1; L-histidine transmembrane transporter/ L-lysine transmembrane transporter/ L-ornithine transmembrane transporter/ arginine transmembrane transporter/ binding	MBAC1	-0.624959	-1.54217	0.01605
247231_at	At5g65230	AtMYB53 (myb domain protein 53); DNA binding / transcription factor	AtMYB53	-0.625595	-1.54285	0.0241305
245997_at	At5g20810	---	---	-0.625779	-1.54304	0.00518604
259977_at	At1g76590	---	---	-0.62684	-1.54418	0.00910417
257617_at	At3g26550	---	---	-0.626853	-1.54419	0.0189292
253823_at	At4g28030	---	---	-0.626929	-1.54427	0.0109351
256225_at	At1g56220	---	---	-0.626936	-1.54428	0.00771314
253673_at	At4g29530	---	---	-0.627715	-1.54512	0.00273122
265888_at	At2g01730	RIE1 (RING-FINGER PROTEIN FOR EMBRYOGENESIS); protein binding / zinc ion binding	RIE1	-0.627719	-1.54512	0.00503407
260611_at	At2g43670	---	---	-0.62779	-1.5452	0.0325685
248885_at	At5g46150	---	---	-0.627806	-1.54521	0.00277598
259588_at	At1g27930	---	---	-0.628354	-1.5458	0.0216623
245737_at	At1g44160	---	---	-0.628452	-1.54591	0.0134882
253765_at	At4g28740	---	---	-0.628572	-1.54603	0.019692
253251_at	At4g34730	---	---	-0.628955	-1.54644	0.00508114
263586_at	At2g25350	---	---	-0.628992	-1.54648	0.00138865
265629_at	At2g27230	LHW (LONESOME HIGHWAY); protein homodimerization/ transcription activator/ transcription factor	LHW	-0.629026	-1.54652	0.00449856
253474_at	At4g32270	---	---	-0.629185	-1.54669	0.00814777
261609_at	At1g49740	---	---	-0.629357	-1.54688	0.00228161
264576_at	At1g05360	---	---	-0.629495	-1.54702	0.00449358
258085_at	At3g26100	---	---	-0.629761	-1.54731	0.00397767
246926_at	At5g25240	---	---	-0.630124	-1.5477	0.00516693
248990_at	At5g45210	---	---	-0.630454	-1.54805	0.0395599
249869_at	At5g23050	AAE17 (ACYL-ACTIVATING ENZYME 17); catalytic/ ligase	AAE17	-0.630483	-1.54808	0.0198141
263943_at	At2g35800	---	---	-0.631024	-1.54866	0.00962037
247374_at	At5g63190	---	---	-0.631273	-1.54893	0.00456793
256671_at	At3g52290	IQD3 (IQ-domain 3); calmodulin binding	IQD3	-0.631297	-1.54896	0.00232217
247631_at	At5g60440	AGL62 (Agamous-like 62); DNA binding / transcription factor	AGL62	-0.631646	-1.54933	0.00496195
265152_s_at	At1g30940	---	---	-0.631715	-1.54941	0.0432408
261822_at	At1g11380	---	---	-0.631881	-1.54958	0.00960495
251696_at	At3g56585	---	---	-0.632413	-1.55016	0.0150642
251974_at	At3g53200	AtMYB27 (myb domain protein 27); DNA binding / transcription factor	AtMYB27	-0.633189	-1.55099	0.023317
260098_at	At1g73320	---	---	-0.633214	-1.55102	0.0119019
253247_at	At4g34610	BLH6 (BELL1-LIKE HOMEODOMAIN 6); DNA binding / transcription factor	BLH6	-0.63352	-1.55135	0.018913
253675_at	At4g29560	---	---	-0.633879	-1.55173	0.0150653
245186_at	At1g67710	ARR11 (RESPONSE REGULATOR 11); transcription factor/ two-component response regulator	ARR11	-0.634019	-1.55188	0.0218873
256786_at	At3g13740	---	---	-0.634058	-1.55192	0.00940838
259541_at	At1g20650	---	---	-0.634277	-1.55216	0.00681369
264734_at	At1g62280	SLAH1 (SLAC1 HOMOLOGUE 1); transporter	SLAH1	-0.634806	-1.55273	0.0122591
265312_at	At2g20240	---	---	-0.634979	-1.55291	0.00790043
258604_at	At3g02980	---	---	-0.635552	-1.55353	0.0263574
247020_at	At5g67020	---	---	-0.635729	-1.55372	0.0372677
262784_at	At1g10760	SEX1 (STARCH EXCESS 1); alpha-glucan, water dikinase	SEX1	-0.63577	-1.55377	0.00520224
248630_at	At5g48990	---	---	-0.636455	-1.5545	0.00512035
250423_s_at	At5g10610	CYP81K2; electron carrier/ heme binding / iron ion binding / monooxygenase/ oxygen binding	CYP81K2	-0.636741	-1.55481	0.0325122
249347_at	At5g40830	---	---	-0.637097	-1.5552	0.00443574
252444_at	At3g46980	transporter-related	PHT4;3	-0.637774	-1.55593	0.0110053
251471_at	At3g59570	---	---	-0.637814	-1.55597	0.0109557
258599_at	At3g04520	THA2 (Threonine Aldolase 2); threonine aldolase	THA2	-0.637919	-1.55608	0.00480997
248530_at	At5g49945	---	---	-0.638157	-1.55634	0.00264185
254747_at	At4g13020	MHK; ATP binding / kinase/ protein kinase/ protein serine/threonine kinase	MHK	-0.638199	-1.55639	0.00447757
253390_at	At4g32750	---	---	-0.638205	-1.55639	0.00860262
251513_at	At3g59220	PRN (PIRIN); calmodulin binding	PRN	-0.638272	-1.55646	0.0107278
257049_at	At3g15250	---	---	-0.6386	-1.55682	0.0121087
252339_at	At3g48910	---	---	-0.63906	-1.55731	0.0129123
255249_at	At4g05090	---	---	-0.639491	-1.55778	0.00226382
266120_at	At2g02070	AtIDD5 (Arabidopsis thaliana Indeterminate(ID)-Domain 5); nucleic acid binding / transcription factor/ zinc ion binding	AtIDD5	-0.640051	-1.55838	0.0205611
254206_at	At4g24180	---	---	-0.640074	-1.55841	0.0273972
262881_at	At1g64890	---	---	-0.64042	-1.55878	0.00142975
261941_at	At1g22490	---	---	-0.640562	-1.55894	0.0083778
261794_at	At1g16060	---	---	-0.641083	-1.5595	0.00680502
257860_at	At3g13062	---	---	-0.64117	-1.55959	0.0412832
247294_at	At5g64520	XRCC2	XRCC2	-0.641709	-1.56018	0.00488253
258899_at	At3g05675	---	---	-0.641986	-1.56048	0.00435239
260297_at	At1g80280	---	---	-0.642033	-1.56053	0.0169408
260599_at	At1g55940	CYP708A1; electron carrier/ heme binding / iron ion binding / monooxygenase/ oxygen binding	CYP708A1	-0.642073	-1.56057	0.0176325
266109_at	At2g37890	---	---	-0.642715	-1.56126	0.00378533
257204_at	At3g23805	RALFL24 (ralf-like 24); signal transducer	RALFL24	-0.642835	-1.56139	0.00317479
266827_at	At2g22920	serine carboxypeptidase S10 family protein	SCPL12	-0.643343	-1.56194	0.00497221
262223_at	At1g74680	---	---	-0.644263	-1.56294	0.0127409
251229_at	At3g62740	BGLU7 (BETA GLUCOSIDASE 7); catalytic/ cation binding / hydrolase, hydrolyzing O-glycosyl compounds	BGLU7	-0.644742	-1.56346	0.0356057
249798_at	At5g23730	---	---	-0.644775	-1.5635	0.0206877
264906_at	At2g17270	---	---	-0.645512	-1.56429	0.0114319
258990_at	At3g08840	---	---	-0.645783	-1.56459	0.0373121
252002_at	At3g52760	---	---	-0.645983	-1.5648	0.00315397
259830_at	At1g80630	---	---	-0.646345	-1.5652	0.0161299
254849_at	At4g11970	---	---	-0.647564	-1.56652	0.021712
249035_at	At5g44190	GLK2 (GOLDEN2-LIKE 2); DNA binding / transcription factor/ transcription regulator	GLK2	-0.64809	-1.56709	0.00984815
249398_at	At5g40250	---	---	-0.648329	-1.56735	0.00812058
259300_at	At3g05100	---	---	-0.648937	-1.56801	0.00233718
257181_at	At3g13190	---	---	-0.649225	-1.56833	0.0211251
259769_at	At1g29400	AML5 (ARABIDOPSIS MEI2-LIKE PROTEIN 5); RNA binding / nucleic acid binding / nucleotide binding	AML5	-0.650046	-1.56922	0.0274074
260753_at	At1g49230	---	---	-0.650214	-1.5694	0.0171169
248291_at	At5g53020	---	---	-0.650641	-1.56987	0.00544742
262241_at	At1g48390	---	---	-0.650649	-1.56987	0.0183084
259500_at	At1g15740	---	---	-0.650688	-1.56992	0.00216983
257241_at	At3g24210	---	---	-0.651736	-1.57106	0.00660089
246966_at	At5g24850	CRY3 (cryptochrome 3); DNA binding / DNA photolyase/ FMN binding	CRY3	-0.651963	-1.57131	0.0117299
263194_at	At1g36060	---	---	-0.652145	-1.5715	0.00801465
256479_at	At1g33400	---	---	-0.652441	-1.57183	0.00228576
248939_at	At5g45790	---	---	-0.652465	-1.57185	0.00415636
252007_at	At3g52830	---	---	-0.652617	-1.57202	0.0401926
261075_at	At1g07280	---	---	-0.653138	-1.57259	0.0169126
249853_at	At5g23320	ATSTE14A (ARABIDOPSIS HOMOLOG OF YEAST STE14 A); carboxyl-O-methyltransferase/ protein-S-isoprenylcysteine O-methyltransferase	ATSTE14A	-0.654706	-1.5743	0.00556849
248273_at	At5g53500	---	---	-0.654722	-1.57431	0.013077
245807_at	At1g46768	RAP2.1 (related to AP2 1); DNA binding / transcription factor	RAP2.1	-0.654935	-1.57455	0.0141367
262380_at	At1g72810	---	---	-0.655427	-1.57508	0.0052026
245723_at	At1g73400	---	---	-0.65575	-1.57543	0.00985404
253533_at	At4g31590	ATCSLC5 (CELLULOSE-SYNTHASE LIKE C5); cellulose synthase/ transferase, transferring glycosyl groups	ATCSLC5	-0.655769	-1.57546	0.00771711
251235_at	At3g62860	---	---	-0.656459	-1.57621	0.00313954
258705_at	At3g09470	---	---	-0.656571	-1.57633	0.00572725
250030_at	At5g18120	ATAPRL7 (APR-like 7)	ATAPRL7	-0.657084	-1.57689	0.00947291
262136_at	At1g77850	ARF17 (AUXIN RESPONSE FACTOR 17); transcription factor	ARF17	-0.658816	-1.57879	0.00465066
246272_at	At4g37150	MES9 (METHYL ESTERASE 9); hydrolase, acting on ester bonds / methyl indole-3-acetate esterase/ methyl jasmonate esterase/ methyl salicylate esterase	MES9	-0.658816	-1.57879	0.00403261
258317_at	At3g22670	---	---	-0.658919	-1.5789	0.0400885
263042_at	At1g23340	---	---	-0.659339	-1.57936	0.00142831
248852_at	At5g46560	---	---	-0.659725	-1.57978	0.00237873
261910_at	At1g80730	ZFP1 (ZINC-FINGER PROTEIN 1); nucleic acid binding / transcription factor/ zinc ion binding	ZFP1	-0.659849	-1.57992	0.024955
255631_at	At4g00710	BSK3 (BR-SIGNALING KINASE 3); ATP binding / binding / kinase/ protein kinase/ protein tyrosine kinase	BSK3	-0.659879	-1.57995	0.00139266
251503_at	At3g59140	ATMRP14; ATPase, coupled to transmembrane movement of substances	ATMRP14	-0.660631	-1.58077	0.0275012
264828_at	At1g03380	AtATG18g	ATATG18G	-0.661169	-1.58136	0.00484332
253519_at	At4g31240	---	---	-0.661208	-1.58141	0.0280421
250000_at	At5g18650	---	---	-0.661453	-1.58167	0.00644165
249334_at	At5g41000	YSL4 (YELLOW STRIPE LIKE 4); oligopeptide transporter	YSL4	-0.662352	-1.58266	0.00771049
254522_at	At4g19980	---	---	-0.662363	-1.58267	0.0404874
266874_at	At2g44760	---	---	-0.662464	-1.58278	0.0128255
250872_at	At5g03960	IQD12 (IQ-domain 12); calmodulin binding	IQD12	-0.662464	-1.58278	0.00303441
259816_at	At1g49850	---	---	-0.662877	-1.58324	0.00907005
247300_at	At5g63910	FCLY (FARNESYLCYSTEINE LYASE); prenylcysteine oxidase	FCLY	-0.663024	-1.5834	0.0200073
257510_at	At1g55360	---	---	-0.663653	-1.58409	0.0167885
260885_at	At1g29230	CIPK18 (CBL-INTERACTING PROTEIN KINASE 18); ATP binding / kinase/ protein kinase/ protein serine/threonine kinase	CIPK18	-0.663932	-1.5844	0.0150743
247265_at	At5g64550	CPuORF22 (Conserved peptide upstream open reading frame 22)	CPuORF22	-0.663957	-1.58442	0.00696083
259315_at	At3g01200	AtRP2 (PPDK regulatory protein 2); protein kinase	AtRP2	-0.664742	-1.58528	0.00559164
246348_at	At3g56840	---	---	-0.664996	-1.58556	0.00744948
266344_at	At2g01580	---	---	-0.665128	-1.58571	0.00294209
252925_at	At4g39100	SHL1 (short life); transcription factor/ zinc-mediated transcriptional activator	SHL1	-0.665393	-1.586	0.002034
262352_at	At1g64250	---	---	-0.666776	-1.58752	0.0407291
250303_at	At5g12100	---	---	-0.667113	-1.58789	0.00973982
246759_at	At5g27950	---	---	-0.667249	-1.58804	0.00086389
257253_at	At3g24190	---	---	-0.667915	-1.58877	0.00789297
250957_at	At5g03250	---	---	-0.669375	-1.59038	0.00258518
254685_at	At4g13790	---	---	-0.669831	-1.59089	0.00580608
250868_at	At5g03860	MLS (MALATE SYNTHASE); malate synthase	MLS	-0.670247	-1.59135	0.04557
256484_at	At1g31430	---	---	-0.670256	-1.59136	0.0160654
248685_at	At5g48500	---	---	-0.670544	-1.59167	0.00930804
261632_at	At1g50120	---	---	-0.671131	-1.59232	0.0072057
248646_at	At5g49100	---	---	-0.671977	-1.59325	0.0176064
258887_at	At3g05630	PLDP2; phospholipase D	PLDP2	-0.672435	-1.59376	0.00658679
255057_at	At4g09840	---	---	-0.67247	-1.5938	0.00740301
250022_at	At5g18210	---	---	-0.672956	-1.59434	0.0480977
246791_at	At5g27280	---	---	-0.672989	-1.59437	0.00292357
266797_at	At2g22840	AtGRF1 (GROWTH-REGULATING FACTOR 1); transcription activator	AtGRF1	-0.6732	-1.59461	0.00974119
256423_at	At1g33540	scpl18 (serine carboxypeptidase-like 18); serine-type carboxypeptidase	scpl18	-0.673206	-1.59461	0.0105948
255729_at	At1g25470	---	---	-0.673565	-1.59501	0.0219914
262460_s_at	At1g50390	---	---	-0.674043	-1.59554	0.027083
260684_at	At1g17590	NF-YA8 (NUCLEAR FACTOR Y, SUBUNIT A8); transcription factor	NF-YA8	-0.674355	-1.59588	0.0328545
262966_at	At1g75760	---	---	-0.674577	-1.59613	0.0118421
248140_at	At5g54980	---	---	-0.675006	-1.5966	0.0410331
251771_at	At3g56000	ATCSLA14; cellulose synthase/ transferase, transferring glycosyl groups	CSLA14	-0.675017	-1.59662	0.006031
245281_at	At4g15560	CLA1 (CLOROPLASTOS ALTERADOS 1); 1-deoxy-D-xylulose-5-phosphate synthase	CLA1	-0.675849	-1.59754	0.00111011
248198_at	At5g54200	---	---	-0.676709	-1.59849	0.0231868
259073_at	At3g02290	---	---	-0.676957	-1.59876	0.00831442
248771_at	At5g47790	---	---	-0.677278	-1.59912	0.00343413
266006_at	At2g37360	---	---	-0.677279	-1.59912	0.00719564
256209_at	At1g50940	ETFALPHA (electron transfer flavoprotein alpha); FAD binding / electron carrier	ETFALPHA	-0.677343	-1.59919	0.00236174
251174_at	At3g63200	PLP9 (PATATIN-LIKE PROTEIN 9); nutrient reservoir	PLP9	-0.677536	-1.59941	0.0064265
255982_at	At1g34000	OHP2 (ONE-HELIX PROTEIN 2)	OHP2	-0.677807	-1.59971	0.0104269
258613_at	At3g02870	VTC4; 3'(2'),5'-bisphosphate nucleotidase/ L-galactose-1-phosphate phosphatase/ inositol or phosphatidylinositol phosphatase/ inositol-1(or 4)-monophosphatase	VTC4	-0.67783	-1.59973	0.0245256
251654_at	At3g57140	patatin-related	SDP1-LIKE	-0.678157	-1.60009	0.01497
251010_at	At5g02550	---	---	-0.678293	-1.60024	0.0243824
260562_at	At2g43850	---	---	-0.678414	-1.60038	0.00132572
267231_at	At2g43900	---	---	-0.678462	-1.60043	0.0102441
267561_at	At2g45590	---	---	-0.678553	-1.60053	0.00775976
258121_s_at	At3g14530	GGPS3 (GERANYLGERANYL PYROPHOSPHATE SYNTHASE 3); farnesyltranstransferase	GGPS3	-0.678726	-1.60073	0.00627253
265645_at	At2g27370	---	---	-0.679156	-1.6012	0.00973619
245262_at	At4g16563	---	---	-0.679303	-1.60137	0.0105971
263596_at	At2g01900	---	---	-0.679646	-1.60175	0.00653804
258633_at	At3g07990	SCPL27 (serine carboxypeptidase-like 27); serine-type carboxypeptidase	SCPL27	-0.679907	-1.60204	0.00839403
247549_at	At5g61420	MYB28 (myb domain protein 28); DNA binding / transcription factor	MYB28	-0.679964	-1.6021	0.0223586
254517_at	At4g20310	---	---	-0.680601	-1.60281	0.00559601
248525_s_at	At5g50710	---	---	-0.681107	-1.60337	0.0422899
250886_at	At5g04440	---	---	-0.681151	-1.60342	0.00234182
256721_at	At2g34150	WAVE1; actin monomer binding	WAVE1	-0.681571	-1.60389	0.0104774
265118_at	At1g62660	---	---	-0.681797	-1.60414	0.00859651
247154_at	At5g65710	HSL2 (HAESA-Like 2); ATP binding / kinase/ protein serine/threonine kinase	HSL2	-0.682161	-1.60454	0.00961217
256061_at	At1g07040	---	---	-0.682301	-1.6047	0.0136348
259358_at	At1g13250	GATL3 (Galacturonosyltransferase-like 3); polygalacturonate 4-alpha-galacturonosyltransferase/ transferase, transferring glycosyl groups / transferase, transferring hexosyl groups	GATL3	-0.682986	-1.60546	0.0047163
253055_at	At4g37630	CYCD5;1 (cyclin d5;1); cyclin-dependent protein kinase	CYCD5;1	-0.683007	-1.60548	0.00665747
246922_at	At5g25110	CIPK25 (CBL-INTERACTING PROTEIN KINASE 25); ATP binding / kinase/ protein kinase/ protein serine/threonine kinase	CIPK25	-0.683223	-1.60572	0.0327181
266538_at	At2g35230	---	---	-0.683363	-1.60588	0.0325013
248167_at	At5g54530	---	---	-0.68498	-1.60768	0.0206025
263240_s_at	At2g16530	---	---	-0.685409	-1.60816	0.00377425
261138_at	At1g19710	---	---	-0.685967	-1.60878	0.00288182
263083_at	At2g27190	PAP12 (PURPLE ACID PHOSPHATASE 12); acid phosphatase/ protein serine/threonine phosphatase	PAP12	-0.685992	-1.60881	0.00117909
267621_at	At2g39680	---	---	-0.687556	-1.61055	0.0353906
251477_at	At3g59680	---	---	-0.687586	-1.61059	0.00980304
251255_at	At3g62280	---	---	-0.688937	-1.6121	0.0477624
248545_at	At5g50260	---	---	-0.689487	-1.61271	0.0137362
246947_at	At5g25120	CYP71B11; electron carrier/ heme binding / iron ion binding / monooxygenase/ oxygen binding	CYP71B11	-0.690182	-1.61349	0.0226115
257031_at	At3g19280	FUT11 (FUCOSYLTRANSFERASE 11); 4-galactosyl-N-acetylglucosaminide 3-alpha-L-fucosyltransferase/ fucosyltransferase/ transferase, transferring glycosyl groups	FUT11	-0.690608	-1.61396	0.0117598
257197_at	At3g23800	SBP3 (selenium-binding protein 3); selenium binding	SBP3	-0.690726	-1.6141	0.0173186
246972_s_at	At5g24950	CYP71A14; electron carrier/ heme binding / iron ion binding / monooxygenase/ oxygen binding	CYP71A14	-0.691065	-1.61448	0.0449123
247832_at	At5g58550	EOL2 (ETO1-LIKE 2); binding / protein binding	EOL2	-0.691409	-1.61486	0.0273936
266845_at	At2g26110	---	---	-0.691713	-1.6152	0.00411575
245668_at	At1g28330	DYL1 (DORMANCY-ASSOCIATED PROTEIN-LIKE 1)	DYL1	-0.692373	-1.61594	0.00531659
251892_at	At3g54330	WRI1 (WRINKLED 1); DNA binding / transcription factor	WRI1	-0.692803	-1.61642	0.0349088
266635_at	At2g35470	---	---	-0.692836	-1.61646	0.00435448
256997_at	At3g14067	---	---	-0.693033	-1.61668	0.0169763
254396_at	At4g21680	---	---	-0.693341	-1.61702	0.0383569
247191_at	At5g65310	ATHB5 (ARABIDOPSIS THALIANA HOMEOBOX PROTEIN 5); protein homodimerization/ sequence-specific DNA binding / transcription activator/ transcription factor	ATHB5	-0.693426	-1.61712	0.00275366
253498_at	At4g31890	---	---	-0.694015	-1.61778	0.00141612
266927_at	At2g45960	PIP1B (NAMED PLASMA MEMBRANE INTRINSIC PROTEIN 1B); water channel	PIP1B	-0.694404	-1.61822	0.0109991
246826_at	At5g26310	UGT72E3; UDP-glycosyltransferase/ coniferyl-alcohol glucosyltransferase/ transferase, transferring glycosyl groups	UGT72E3	-0.694996	-1.61888	0.0454079
257128_at	At3g20080	CYP705A15; electron carrier/ heme binding / iron ion binding / monooxygenase/ oxygen binding	CYP705A15	-0.696117	-1.62014	0.0308494
246978_at	At5g24910	CYP714A1; electron carrier/ heme binding / iron ion binding / monooxygenase/ oxygen binding	CYP714A1	-0.69612	-1.62014	0.0419295
245558_at	At4g15430	---	---	-0.696185	-1.62021	0.0066286
264956_at	At1g76990	ACR3; amino acid binding	ACR3	-0.69664	-1.62073	0.000835691
255181_at	At4g08110	---	---	-0.696931	-1.62105	0.00138802
250368_at	At5g11280	---	---	-0.697211	-1.62137	0.00111614
262378_at	At1g72830	NF-YA3 (NUCLEAR FACTOR Y, SUBUNIT A3); transcription factor	NF-YA3	-0.697499	-1.62169	0.00260202
253785_s_at	At4g28620	ATM2 (ABC TRANSPORTER OF THE MITOCHONDRION 2); ATPase, coupled to transmembrane movement of substances / transporter	ATM2	-0.697825	-1.62206	0.0114516
254118_at	At4g24790	---	---	-0.697953	-1.6222	0.00408746
256943_at	At3g18910	---	---	-0.698004	-1.62226	0.00356337
250194_at	At5g14550	---	---	-0.698058	-1.62232	0.0104846
257142_at	At3g20090	CYP705A18; electron carrier/ heme binding / iron ion binding / monooxygenase/ oxygen binding	CYP705A18	-0.69853	-1.62285	0.018186
245031_at	At2g26360	---	---	-0.69885	-1.62321	0.0367576
251695_at	At3g56585	---	---	-0.699166	-1.62357	0.00706199
259116_at	At3g01350	---	---	-0.699441	-1.62388	0.00907821
267021_at	At2g39300	---	---	-0.700121	-1.62464	0.00437778
246374_at	At1g51840	---	---	-0.701068	-1.62571	0.0257171
264405_at	At1g10210	ATMPK1 (MITOGEN-ACTIVATED PROTEIN KINASE 1); MAP kinase/ kinase	ATMPK1	-0.701342	-1.62602	0.00443194
249242_at	At5g42250	---	---	-0.702063	-1.62683	0.00689688
245127_at	At2g47600	ATMHX (ARABIDOPSIS THALIANA MAGNESIUM/PROTON EXCHANGER); calcium:sodium antiporter/ cation:cation antiporter	ATMHX	-0.702664	-1.62751	0.010358
259741_at	At1g71020	---	---	-0.702706	-1.62756	0.0164845
267346_at	At2g39940	COI1 (CORONATINE INSENSITIVE 1); protein binding / ubiquitin-protein ligase	COI1	-0.703106	-1.62801	0.00230582
259849_at	At1g72190	---	---	-0.703556	-1.62851	0.00770161
263387_at	At2g40160	---	---	-0.703678	-1.62865	0.00149075
248637_at	At5g49060	---	---	-0.703778	-1.62876	0.0142353
255413_at	At4g03140	---	---	-0.704244	-1.62929	0.0402638
264887_at	At1g23120	---	---	-0.704457	-1.62953	0.00913233
250108_at	At5g15150	ATHB-3 (ARABIDOPSIS THALIANA HOMEOBOX 3); DNA binding / sequence-specific DNA binding / transcription factor	ATHB-3	-0.70475	-1.62986	0.0473151
262137_at	At1g77920	---	---	-0.705706	-1.63094	0.0162077
250657_at	At5g07000	ST2B (SULFOTRANSFERASE 2B); hydroxyjasmonate sulfotransferase/ sulfotransferase	ST2B	-0.706412	-1.63174	0.00529762
258748_at	At3g05930	GLP8 (GERMIN-LIKE PROTEIN 8); manganese ion binding / nutrient reservoir	GLP8	-0.706468	-1.6318	0.00236267
257852_at	At3g12950	---	---	-0.706857	-1.63224	0.0034421
252996_s_at	At4g38460	GGR (geranylgeranyl reductase); farnesyltranstransferase	GGR	-0.706864	-1.63225	0.00449154
255832_at	At2g33360	---	---	-0.707164	-1.63259	0.00231842
261026_at	At1g01240	---	---	-0.70741	-1.63287	0.0134006
260337_at	At1g69310	WRKY57; transcription factor	WRKY57	-0.707468	-1.63294	0.010413
256819_at	At3g21390	---	---	-0.708446	-1.63404	0.00264527
245965_at	At5g19730	---	---	-0.708698	-1.63433	0.0187537
258207_at	At3g14050	RSH2 (RELA-SPOT HOMOLOG 2); GTP diphosphokinase	RSH2	-0.709522	-1.63526	0.00382934
262398_at	At1g49350	---	---	-0.710062	-1.63587	0.00119946
257526_s_at	At3g09330	---	---	-0.710738	-1.63664	0.00660545
249776_at	At5g24170	---	---	-0.710878	-1.6368	0.00314227
258866_at	At3g03180	---	---	-0.711081	-1.63703	0.00261094
266811_at	At2g44850	---	---	-0.711271	-1.63725	0.0316559
262805_at	At1g20900	ESC (ESCAROLA); double-stranded DNA binding	ESC	-0.712972	-1.63918	0.00475811
259768_at	At1g29390	COR314-TM2	COR314-TM2	-0.713358	-1.63962	0.044606
262490_at	At1g21840	UREF (urease accessory protein F); nickel ion binding	UREF	-0.713386	-1.63965	0.00138406
267138_s_at	At2g38210	ATPDX1.1 (pyridoxine biosynthesis 1.1); protein heterodimerization	PDX1.1	-0.714425	-1.64083	0.030147
250208_at	At5g14000	anac084 (Arabidopsis NAC domain containing protein 84); transcription factor	anac084	-0.715161	-1.64167	0.0280906
249729_at	At5g24410	---	---	-0.715527	-1.64208	0.0426952
249947_at	At5g19200	---	---	-0.715531	-1.64209	0.00238352
267307_at	At2g30210	LAC3 (laccase 3); laccase	LAC3	-0.717011	-1.64377	0.00655741
253163_at	At4g35750	---	---	-0.717513	-1.64434	0.0236249
265027_at	At1g24450	NFD2 (NUCLEAR FUSION DEFECTIVE 2); RNA binding / ribonuclease III	NFD2	-0.717565	-1.6444	0.00520996
247501_at	At5g61920	---	---	-0.718481	-1.64545	0.00279972
247388_s_at	At5g63470	NF-YC1 (NUCLEAR FACTOR Y, SUBUNIT C1); DNA binding / transcription activator/ transcription factor	NF-YC1	-0.71922	-1.64629	0.00991181
246028_at	At5g21170	---	---	-0.719289	-1.64637	0.0134268
254349_at	At4g22250	---	---	-0.71992	-1.64709	0.0103876
254631_at	At4g18610	LSH9 (LIGHT SENSITIVE HYPOCOTYLS 9)	LSH9	-0.720205	-1.64742	0.00146343
264336_at	At1g70360	---	---	-0.720498	-1.64775	0.00739046
252535_at	At3g46150	---	---	-0.720767	-1.64806	0.0289503
264078_at	At2g28470	BGAL8 (beta-galactosidase 8); beta-galactosidase/ catalytic/ cation binding / sugar binding	BGAL8	-0.721083	-1.64842	0.0127184
246247_at	At4g36640	---	---	-0.721653	-1.64907	0.0296012
247273_at	At5g64340	CPuORF40 (Conserved peptide upstream open reading frame 40)	CPuORF40	-0.722474	-1.65001	0.0133406
252243_at	At3g50120	---	---	-0.722775	-1.65035	0.0278926
256750_at	At3g27150	---	---	-0.72389	-1.65163	0.00597781
261318_at	At1g53035	---	---	-0.724242	-1.65203	0.00435457
260759_at	At1g49180	---	---	-0.724579	-1.65242	0.00303414
261221_at	At1g19960	---	---	-0.725216	-1.65315	0.0449033
260914_at	At1g02640	BXL2 (BETA-XYLOSIDASE 2); hydrolase, hydrolyzing O-glycosyl compounds	BXL2	-0.725646	-1.65364	0.00764439
258698_at	At3g09690	---	---	-0.725863	-1.65389	0.00317421
250396_at	At5g10970	---	---	-0.726911	-1.65509	0.0314339
249688_at	At5g36160	---	---	-0.727173	-1.65539	0.00433887
247632_at	At5g60460	---	---	-0.727385	-1.65564	0.0418647
250032_at	At5g18170	GDH1 (GLUTAMATE DEHYDROGENASE 1); ATP binding / glutamate dehydrogenase [NAD(P)+]/ oxidoreductase	GDH1	-0.727601	-1.65588	0.00281805
257651_at	At3g16850	---	---	-0.727744	-1.65605	0.0043444
252712_at	At3g43800	ATGSTU27 (GLUTATHIONE S-TRANSFERASE TAU 27); glutathione transferase	ATGSTU27	-0.728345	-1.65674	0.0120671
257112_at	At3g20120	CYP705A21; electron carrier/ heme binding / iron ion binding / monooxygenase/ oxygen binding	CYP705A21	-0.729157	-1.65767	0.00735985
249791_at	At5g23810	AAP7; amino acid transmembrane transporter	AAP7	-0.729192	-1.65771	0.00738366
252218_at	At3g50150	---	---	-0.729373	-1.65792	0.0282304
250199_at	At5g14180	MPL1 (MYZUS PERSICAE-INDUCED LIPASE 1); catalytic	MPL1	-0.729591	-1.65817	0.0115806
265957_at	At2g37300	---	---	-0.729702	-1.6583	0.00331462
258702_at	At3g09730	---	---	-0.730451	-1.65916	0.000851906
263977_at	At2g42660	---	---	-0.731115	-1.65992	0.012347
254787_at	At4g12690	---	---	-0.731198	-1.66002	0.00958897
256138_at	At1g48670	---	---	-0.731252	-1.66008	0.0378377
253379_at	At4g33330	transferase, transferring glycosyl groups	PGSIP3	-0.731287	-1.66012	0.00496541
258562_at	At3g05980	---	---	-0.73174	-1.66064	0.029085
252057_at	At3g52480	---	---	-0.731851	-1.66077	0.00980023
250982_at	At5g03150	JKD (JACKDAW); nucleic acid binding / protein binding / protein homodimerization/ transcription factor/ zinc ion binding	JKD	-0.732554	-1.66158	0.00447395
245483_at	At4g16190	---	---	-0.732743	-1.6618	0.0135926
266454_at	At2g22750	---	---	-0.732828	-1.66189	0.0268781
266688_at	At2g19660	---	---	-0.732986	-1.66208	0.0359663
255551_at	At4g01840	KCO5 (CA2+ ACTIVATED OUTWARD RECTIFYING K+ CHANNEL 5); outward rectifier potassium channel	KCO5	-0.733018	-1.66211	0.0345155
266391_at	At2g41290	---	---	-0.733089	-1.66219	0.0346221
265871_at	At2g01680	---	---	-0.733762	-1.66297	0.00488731
263373_at	At2g20515	---	---	-0.733772	-1.66298	0.0169016
259340_at	At3g03870	PYK10; beta-glucosidase/ copper ion binding / fucosidase/ hydrolase, hydrolyzing O-glycosyl compounds	PYK10	-0.734116	-1.66338	0.0377299
253036_at	At4g38340	---	---	-0.73445	-1.66376	0.039632
251451_s_at	At3g60040	---	---	-0.735414	-1.66487	0.0105337
266322_at	At2g46690	---	---	-0.735542	-1.66502	0.00172449
258113_at	At3g14650	CYP72A11; electron carrier/ heme binding / iron ion binding / monooxygenase/ oxygen binding	CYP72A11	-0.735748	-1.66526	0.00959164
262850_at	At1g14920	GAI (GIBBERELLIC ACID INSENSITIVE); transcription factor	GAI	-0.735945	-1.66549	0.0113605
265457_at	At2g46550	---	---	-0.736144	-1.66572	0.00395507
257371_at	At2g47810	NF-YB5 (NUCLEAR FACTOR Y, SUBUNIT B5); transcription factor	NF-YB5	-0.73631	-1.66591	0.0150728
267123_at	At2g23560	MES7 (METHYL ESTERASE 7); hydrolase/ hydrolase, acting on ester bonds / methyl indole-3-acetate esterase/ methyl salicylate esterase	MES7	-0.737191	-1.66693	0.0137109
264495_at	At1g27380	RIC2 (ROP-INTERACTIVE CRIB MOTIF-CONTAINING PROTEIN 2)	RIC2	-0.737286	-1.66704	0.00163637
259966_at	At1g76500	SOB3 (SUPPRESSOR OF PHYB-4#3); DNA binding	SOB3	-0.737424	-1.6672	0.0373962
249002_at	At5g44520	---	---	-0.737438	-1.66721	0.0109214
254834_at	At4g12300	CYP706A4; electron carrier/ heme binding / iron ion binding / monooxygenase/ oxygen binding	CYP706A4	-0.738401	-1.66833	0.0363145
258878_at	At3g03170	---	---	-0.738952	-1.66896	0.0103576
247744_at	At5g59020	---	---	-0.740056	-1.67024	0.0130175
251315_at	At3g61410	---	---	-0.740585	-1.67085	0.0376342
252101_at	At3g51300	ROP1 (RHO-RELATED PROTEIN FROM PLANTS 1); GTP binding / GTPase activating protein binding / GTPase/ protein binding	ROP1	-0.740669	-1.67095	0.00605223
266400_at	At2g38660	---	---	-0.741166	-1.67153	0.00521376
245748_at	At1g51140	---	---	-0.741427	-1.67183	0.0235976
253510_at	At4g31730	GDU1 (GLUTAMINE DUMPER 1)	GDU1	-0.742424	-1.67298	0.00230418
251081_at	At5g02070	---	---	-0.742573	-1.67316	0.0172159
260500_at	At2g41705	---	---	-0.742753	-1.67337	0.0112646
246104_at	At5g28650	WRKY74; calmodulin binding / transcription factor	WRKY74	-0.742966	-1.67361	0.0043306
261001_at	At1g26530	---	---	-0.743275	-1.67397	0.00629408
261144_s_at	At1g19660	---	---	-0.743844	-1.67463	0.00885329
251827_at	At3g55120	TT5 (TRANSPARENT TESTA 5); chalcone isomerase	TT5	-0.744243	-1.67509	0.00519159
247601_at	At5g60850	OBP4; DNA binding / transcription factor	OBP4	-0.744264	-1.67512	0.0131083
264170_at	At1g02260	---	---	-0.744377	-1.67525	0.0205194
267070_at	At2g41000	---	---	-0.744518	-1.67541	0.00737048
263121_at	At1g78530	---	---	-0.745121	-1.67611	0.0455994
260385_at	At1g74090	SOT18 (DESULFO-GLUCOSINOLATE SULFOTRANSFERASE 18); 3-methylthiopropyl-desulfoglucosinolate sulfotransferase/ 4-methylthiobutyl-desulfoglucosinolate sulfotransferase/ 5-methylthiopentyl-desulfoglucosinolate sulfotransferase/ 7-methylthioheptyl-desulfogluco	SOT18	-0.745394	-1.67643	0.0146238
247867_at	At5g57630	CIPK21 (CBL-interacting protein kinase 21); ATP binding / kinase/ protein kinase/ protein serine/threonine kinase	CIPK21	-0.745671	-1.67675	0.00243259
258095_at	At3g23610	---	---	-0.746623	-1.67786	0.00373769
257272_at	At3g28130	---	---	-0.746656	-1.6779	0.0135296
261553_at	At1g63420	---	---	-0.747224	-1.67856	0.00502341
248865_at	At5g46790	---	---	-0.747384	-1.67875	0.00447522
253525_at	At4g31330	---	---	-0.748074	-1.67955	0.00519034
253014_at	At4g37940	AGL21; transcription factor	AGL21	-0.748149	-1.67964	0.00408866
267161_at	At2g37680	---	---	-0.748392	-1.67992	0.00196987
251183_at	At3g62630	---	---	-0.748534	-1.68008	0.00347802
255899_at	At1g17970	---	---	-0.748635	-1.6802	0.0088124
262313_at	At1g70900	---	---	-0.748898	-1.68051	0.0217971
255617_at	At4g01330	---	---	-0.749033	-1.68067	0.0132607
248609_at	At5g49440	---	---	-0.749394	-1.68109	0.00259756
261594_at	At1g33240	AT-GTL1 (GT2-LIKE 1); DNA binding / transcription factor	AT-GTL1	-0.749997	-1.68179	0.0031664
266616_at	At2g29680	CDC6 (CELL DIVISION CONTROL 6)	CDC6	-0.751772	-1.68386	0.00585019
248541_at	At5g50180	---	---	-0.752711	-1.68496	0.00216837
266625_at	At2g35380	---	---	-0.75304	-1.68534	0.0175648
255730_at	At1g25460	---	---	-0.753041	-1.68534	0.032772
259525_at	At1g12560	ATEXPA7 (ARABIDOPSIS THALIANA EXPANSIN A7)	ATEXPA7	-0.753674	-1.68608	0.035292
261635_at	At1g50020	---	---	-0.754162	-1.68665	0.0245881
256191_at	At1g30130	---	---	-0.754791	-1.68739	0.00435734
258530_at	At3g06840	---	---	-0.755628	-1.68837	0.00608351
260150_at	At1g52820	---	---	-0.755922	-1.68871	0.013937
261768_at	At1g15550	GA3OX1 (GIBBERELLIN 3-OXIDASE 1); gibberellin 3-beta-dioxygenase/ transcription factor binding	GA3OX1	-0.756351	-1.68921	0.0468627
264164_at	At1g65295	---	---	-0.756382	-1.68925	0.00835902
253406_at	At4g32890	---	---	-0.757737	-1.69084	0.0396249
260171_at	At1g71910	---	---	-0.758263	-1.69145	0.0275812
246518_at	At5g15770	AtGNA1 (Arabidopsis thaliana glucose-6-phosphate acetyltransferase 1); N-acetyltransferase/ glucosamine 6-phosphate N-acetyltransferase	AtGNA1	-0.758498	-1.69173	0.00946528
250751_at	At5g05890	---	---	-0.759745	-1.69319	0.00704267
263945_at	At2g36030	---	---	-0.759867	-1.69333	0.0424923
250533_at	At5g08640	FLS (FLAVONOL SYNTHASE); flavonol synthase	FLS	-0.760033	-1.69353	0.00928598
258718_at	At3g09760	---	---	-0.760978	-1.69464	0.00987897
248046_at	At5g56040	---	---	-0.761577	-1.69534	0.021133
265057_at	At1g52140	---	---	-0.762628	-1.69658	0.00134301
262275_at	At1g68710	---	---	-0.76305	-1.69707	0.0109543
256528_at	At1g66140	ZFP4 (ZINC FINGER PROTEIN 4); nucleic acid binding / transcription factor/ zinc ion binding	ZFP4	-0.763152	-1.69719	0.00216109
246449_at	At5g16810	---	---	-0.763224	-1.69728	0.00793314
247895_at	At5g58010	---	---	-0.763814	-1.69797	0.0286724
262339_at	At1g64000	WRKY56; transcription factor	WRKY56	-0.763861	-1.69803	0.0310585
261139_at	At1g19700	BEL10 (BEL1-LIKE HOMEODOMAIN 10); DNA binding / transcription factor	BEL10	-0.764083	-1.69829	0.00462815
260082_at	At1g78180	---	---	-0.764182	-1.69841	0.00968848
261803_at	At1g30500	NF-YA7 (NUCLEAR FACTOR Y, SUBUNIT A7); specific transcriptional repressor/ transcription factor	NF-YA7	-0.764232	-1.69847	0.00744628
250653_at	At5g06930	---	---	-0.764277	-1.69852	0.0195723
256073_at	At1g18100	E12A11; phosphatidylethanolamine binding	E12A11	-0.764441	-1.69871	0.0109351
250195_at	At5g14560	---	---	-0.764783	-1.69911	0.0233344
246968_at	At5g24870	---	---	-0.765078	-1.69946	0.0458164
250937_at	At5g03230	---	---	-0.765165	-1.69956	0.00170475
251727_at	At3g56290	---	---	-0.766275	-1.70087	0.00292169
258988_at	At3g08890	---	---	-0.766459	-1.70109	0.0040367
261464_at	At1g07730	---	---	-0.766851	-1.70155	0.00340721
249596_s_at	At5g37950	---	---	-0.767209	-1.70197	0.0129427
261588_at	At1g01670	---	---	-0.767349	-1.70214	0.0077099
265978_at	At2g11140	---	---	-0.767493	-1.70231	0.0162003
247544_at	At5g61670	---	---	-0.76792	-1.70281	0.000932702
262305_at	At1g70950	---	---	-0.768095	-1.70302	0.00316512
249061_at	At5g44550	---	---	-0.768223	-1.70317	0.0252099
247469_at	At5g62165	AGL42 (AGAMOUS LIKE 42); transcription factor	AGL42	-0.768307	-1.70327	0.0067972
267637_at	At2g42190	---	---	-0.768449	-1.70344	0.00142223
261871_at	At1g11440	---	---	-0.770344	-1.70568	0.0174954
250450_at	At5g10280	ATMYB92 (MYB DOMAIN PROTEIN 92); DNA binding / transcription factor	ATMYB92	-0.772171	-1.70784	0.00550998
250882_at	At5g04000	---	---	-0.772411	-1.70812	0.0120631
257722_at	At3g18490	---	---	-0.772463	-1.70818	0.00984898
265462_at	At2g37140	---	---	-0.772808	-1.70859	0.0154812
253794_at	At4g28720	---	---	-0.772962	-1.70877	0.00983717
263284_at	At2g36100	---	---	-0.773633	-1.70957	0.00287624
259140_at	At3g10230	LYC (LYCOPENE CYCLASE); lycopene beta cyclase	LYC	-0.774291	-1.71035	0.00212223
265954_at	At2g37260	TTG2 (TRANSPARENT TESTA GLABRA 2); transcription factor	TTG2	-0.774544	-1.71065	0.00462788
252356_at	At3g48370	---	---	-0.775622	-1.71193	0.0323794
254240_at	At4g23496	SP1L5 (SPIRAL1-LIKE5)	SP1L5	-0.775653	-1.71196	0.0269057
253296_at	At4g33770	---	---	-0.775915	-1.71228	0.0059454
250224_at	At5g14150	---	---	-0.776064	-1.71245	0.00873374
248315_at	At5g52630	MEF1 (MITOCHONDRIAL RNA EDITING FACTOR 1)	MEF1	-0.776442	-1.7129	0.00724724
248129_at	At5g54780	---	---	-0.776495	-1.71296	0.0040349
254687_at	At4g13770	CYP83A1 (CYTOCHROME P450 83A1); oxidoreductase, acting on paired donors, with incorporation or reduction of molecular oxygen, NADH or NADPH as one donor, and incorporation of one atom of oxygen / oxygen binding	CYP83A1	-0.776918	-1.71347	0.0394905
265330_at	At2g18440	miscRNA	GUT15	-0.776952	-1.71351	0.00442769
247796_at	At5g58782	---	---	-0.777442	-1.71409	0.00360054
252829_at	At4g40060	ATHB16 (ARABIDOPSIS THALIANA HOMEOBOX PROTEIN 16); sequence-specific DNA binding / transcription activator/ transcription factor	ATHB16	-0.779588	-1.71664	0.0230773
262236_at	At1g48330	---	---	-0.780337	-1.71753	0.0236455
258167_at	At3g21560	UGT84A2; UDP-glycosyltransferase/ sinapate 1-glucosyltransferase	UGT84A2	-0.780409	-1.71762	0.00724997
249709_at	At5g35670	iqd33 (IQ-domain 33); calmodulin binding	iqd33	-0.781642	-1.71909	0.00261616
247793_at	At5g58650	PSY1 (plant peptide containing sulfated tyrosine 1)	PSY1	-0.781986	-1.7195	0.0199621
246911_at	At5g25810	tny (TINY); DNA binding / transcription factor	tny	-0.782002	-1.71952	0.00378635
261956_at	At1g64590	---	---	-0.782366	-1.71995	0.00579375
248554_at	At5g50330	---	---	-0.78257	-1.72019	0.00239035
254239_at	At4g23400	PIP1;5 (PLASMA MEMBRANE INTRINSIC PROTEIN 1;5); water channel	PIP1;5	-0.782732	-1.72039	0.0460701
264877_at	At2g17330	CYP51G2 (CYTOCHROME P450 51G2)	CYP51G2	-0.783269	-1.72103	0.0193398
264893_at	At1g23140	---	---	-0.783856	-1.72173	0.00460337
253363_at	At4g33130	---	---	-0.783923	-1.72181	0.00253696
265765_at	At2g48060	---	---	-0.783971	-1.72186	0.0117331
258322_at	At3g22740	HMT3; homocysteine S-methyltransferase	HMT3	-0.785843	-1.7241	0.0225934
246432_at	At5g17490	RGL3 (RGA-LIKE PROTEIN 3); transcription factor	RGL3	-0.785999	-1.72429	0.0245513
260089_at	At1g73170	---	---	-0.786235	-1.72457	0.00837243
265876_at	At2g42290	---	---	-0.787361	-1.72591	0.00821807
247284_at	At5g64410	OPT4 (OLIGOPEPTIDE TRANSPORTER 4); oligopeptide transporter	OPT4	-0.788432	-1.7272	0.00228
264990_at	At1g27210	---	---	-0.789719	-1.72874	0.0422985
249348_at	At5g40860	---	---	-0.789895	-1.72895	0.0265951
258162_at	At3g17810	---	---	-0.790549	-1.72973	0.00432125
256062_at	At1g07090	LSH6 (LIGHT SENSITIVE HYPOCOTYLS 6)	LSH6	-0.790884	-1.73013	0.0249612
248385_at	At5g51910	---	---	-0.791469	-1.73084	0.0127819
265214_at	At1g05000	---	---	-0.793507	-1.73328	0.00482605
255591_at	At4g01630	ATEXPA17 (ARABIDOPSIS THALIANA EXPANSIN A17)	ATEXPA17	-0.795035	-1.73512	0.0273875
253158_at	At4g35780	---	---	-0.796083	-1.73638	0.00519723
[truncated: 521 more rows]
