# Supplementary material for: Arabidopsis leucine-rich repeat receptor–like kinase NILR1 is required for induction of innate immunity to parasitic nematodes
Source: PLoS Pathog. 2017 Apr 13;13(4):e1006284. doi: 10.1371/journal.ppat.1006284 (PMC5391088; doi:10.1371/journal.ppat.1006284)
Supplement: S4 Data — (XLSX) [file ppat.1006284.s005.xlsx]

## Sheet: Sheet1
Locus	Gene/protein name	Biological function
At3g49620	DIN11	2-oxoacid-dependent dioxygenase-like protein DIN11
At1g64160	DIR5	DIR5: (dirigent protein 5) disease resistance-responsive family protein / dirigent family protein
At4g37710	At4g37710	VQ motif-containing protein
At1g69920	GSTU12	GSTU12(glutathione S-transferase TAU 12)Encodes glutathione transferase belonging to the tau class of GSTs. Naming convention according to Wagner et al. (2002).
At3g16530	At3g16530	Lectin like protein whose expression is induced upon treatment with chitin oligomers.
At2g02010	GAD4	glutamate decarboxylase 4
At1g67980	CCOAMT	CCOAMT:caffeoyl-CoA 3-O-methyltransferase: Encodes S-adenosyl-L-methionine: transcaffeoyl Coenzyme A 3-O-methyltransferase.
At5g20230	BCB	BCB: Al-stress-induced gene
At5g39580	At5g39580	peroxidase 62
At1g14550	At1g14550	peroxidase 5
At3g60120	BGLU27	beta glucosidase 27
At1g26380	At1g26380	FAD-binding and BBE domain-containing protein
At2g24850	TAT3	TAT3:tyrosine aminotransferase 3 Encodes a tyrosine aminotransferase that is responsive to treatment with jasmonic acid.
At2g41100	ATCAL4	calmodulin-like protein 4
At4g28085	At4g28085	hypothetical protein
At3g54150	At3g54150	S-adenosyl-L-methionine-dependent methyltransferase-like protein
At5g22300	NIT4	NIT4:bifunctional nitrilase/nitrile hydratase NIT4: encodes a nitrilase isomer. The purified enzyme shows a strong substrate specificity for beta-cyano-L-alanine, a intermediate product of the cyanide detoxification pathway.
At4g37290	At4g37290	hypothetical protein
At5g57220	CYP81F2	CYP81F2:(cytochrome P450, family 81, subfamily F, polypeptide 2) member of CYP81F, involved in glucosinolate metabolism. Mutants had impaired resistance to fungi.
At2g29460	GSTU4	GSTU4: (glutathione S-transferase tau 4)Encodes glutathione transferase belonging to the tau class of GSTs. Naming convention according to Wagner et al. (2002).
At1g69930	GSTU11	GSTU11:(glutathione S-transferase TAU 11) Encodes glutathione transferase belonging to the tau class of GSTs. Naming convention according to Wagner et al. (2002).
At1g30135	JAZ8	protein TIFY 5A
At2g26380	At2g26380	leucine-rich repeat-containing protein
At4g10520	At4g10520	Subtilase family protein
At4g31950	CYP82C3	cytochrome P450, family 82, subfamily C, polypeptide 3
At5g52670	At5g52670	putative copper transport protein
At3g53600	At3g53600	C2H2-type zinc finger protein
At2g35980	YLS9	YLS9:(YELLOW-LEAF-SPECIFIC GENE 9) Encodes a protein whose sequence is similar to tobacco hairpin-induced gene (HIN1) and Arabidopsis non-race specific disease resistance gene (NDR1). Expression of this gene is induced by cucumber mosaic virus, spermine and during senescence. The gene product is localized to the chloroplast.
At1g21120	IGMT2	IGMT2: (indole glucosinolate O-methyltransferase 2) O-methyltransferase, putative | chr1:7395228-7396773 REVERSE
At5g13220	JAZ10	JAZ10:(jasmonate-zim-domain protein 10) Plants overexpressing At5g13220.3, but not At5g13220.1 showed enhanced insensitivity to MeJa.
At1g18140	LAC1	LAC1:(laccase 1) putative laccase, a member of laccase family of genes (with 17 members in Arabidopsis).
At1g14540	PER4	PER4:(peroxidase 4) anionic peroxidase, putative
At5g25260	At5g25260	SPFH/Band 7/PHB domain-containing membrane-associated protein
At5g64905	PROPEP3	PROPEP3:(elicitor peptide 3 precursor) Symbols: PROPEP3 | PROPEP3 (Elicitor peptide 3 precursor)
At1g32970	At1g32970	Subtilisin-like serine endopeptidase family protein
At3g09410	At3g09410	pectinacetylesterase family protein
At1g28190	At1g28190	hypothetical protein
At5g52750	At5g52750	heavy metal transport/detoxification domain-containing protein
At1g66690	At1g66690	S-adenosyl-L-methionine-dependent methyltransferases superfamily protein
At2g41230	ORS1	ORS1: (ORGAN SIZE RELATED 1)unknown protein
At5g12030	HSP17.6A	HSP17.6A:(heat shock protein 17.6A) Encodes a cytosolic small heat shock protein with chaperone activity that is induced by heat and osmotic stress and is also expressed late in seed development.
At2g17850	At2g17850	rhodanese-like domain-containing protein 17
At5g65600	At5g65600	concanavalin A-like lectin kinase-like protein
At3g63380	At3g63380	putative calcium-transporting ATPase 12
At3g02800	PFA-DSP3	PFA-DSP3: (plant and fungi atypical dual-speci&#64257;city phosphatase 3)phosphatase/ phosphoprotein phosphatase/ protein tyrosine phosphatase
At2g32210	At2g32210	hypothetical protein
At2g47950	At2g47950	hypothetical protein
At1g72900	At1g72900	Toll-Interleukin-Resistance domain-containing protein
At4g17490	ERF6	ERF6:(ethylene responsive element binding factor 6) Encodes a member of the ERF (ethylene response factor) subfamily B-3 of ERF/AP2 transcription factor family (ATERF-6). The protein contains one AP2 domain. There are 18 members in this subfamily including ATERF-1, ATERF-2, AND ATERF-5.
At1g80840	WRKY40	WRKY40: (WRKY DNA-binding protein 40) Pathogen-induced transcription factor. Binds W-box sequences in vitro. Forms protein complexes with itself and with WRKY40 and WRKY60. Coexpression with WRKY18 or WRKY60 made plants more susceptible to both P. syringae and B. cinerea. WRKY18, WRKY40, and WRKY60 have partially redundant roles in response to the hemibiotrophic bacterial pathogen Pseudomonas syr…
At5g52760	At5g52760	copper transport family protein
At1g35910	TPPD	TPPD:(trehalose-6-phosphate phosphatase D) trehalose-6-phosphate phosphatase, putative
At3g28930	AIG2	avrRpt2-induced protein AIG2
At1g01480	ACS2	1-aminocyclopropane-1-carboxylate synthase 2
At2g26530	AR781	AR781: unknown function
At4g22710	CYP706A2	cytochrome P450, family 706, subfamily A, polypeptide 2
At5g37840	At5g37840	hypothetical protein
At1g56060	At1g56060	hypothetical protein
At2g15760	At2g15760	hypothetical protein
At3g23250	MYB15	MYB15:(myb domain protein 15) Member of the R2R3 factor gene family.
At3g23550	At3g23550	MATE efflux family protein LAL5
At4g19460	At4g19460	UDP-glycosyltransferase family protein
At4g18170	WRKY28	WRKY28:(WRKY DNA-binding protein 28) member of WRKY Transcription Factor; Group II-c
At3g02840	At3g02840	immediate-early fungal elicitor family protein
At3g56500	At3g56500	serine-rich protein-like protein
At5g06720	PA2	PA2:(peroxidase 2) peroxidase, putative
At1g80820	CCR2	CCR2:(cinnamoyl coa reductase) Encodes an cinnamoyl CoA reductase isoform. Involved in lignin biosynthesis.
At3g48450	At3g48450	nitrate-responsive NOI protein, putative
At5g67080	MAPKKK19	MAPKKK19:(mitogen-activated protein kinase kinase kinase 19) member of MEKK subfamily
At5g22530	At5g22530	hypothetical protein
At5g42380	CML37	CML37:(calmodulin like 37) Symbols: CML39, CML37 | CML37 (CALMODULIN LIKE 37); calcium ion binding
At4g24110	At4g24110	hypothetical protein
At4g33560	At4g33560	Wound-responsive family protein
At3g50930	BCS1	BCS1:(cytochrome BC1 synthesis) Symbols: BCS1 | BCS1 (CYTOCHROME BC1 SYNTHESIS); ATP binding / ATPase/ nucleoside-triphosphatase/ nucleotide binding
At4g24340	At4g24340	phosphorylase family protein
At1g17380	JAZ5	JAZ5: Symbols:(jasmonate-zim-domain protein 5) JAZ5, TIFY11A | JAZ5 (JASMONATE-ZIM-DOMAIN PROTEIN 5)
At5g05730	ASA1	ASA1:(anthranilate synthase alpha subunit 1) ASA1 encodes the alpha subunit of anthranilate synthase, which catalyzes the rate-limiting step of tryptophan synthesis. ASA1 is induced by ethylene, and forms a link between ethylene signalling and auxin synthesis in roots.
At5g53990	At5g53990	UDP-glycosyltransferase 79B9
At2g46400	WRKY46	WRKY46:(WRKY DNA-binding protein 46) member of WRKY Transcription Factor; Group III
At2g22880	At2g22880	VQ motif-containing protein
At3g46230	HSP17.4	HSP17.4: (heat shock protein 17.4)member of the class I small heat-shock protein (sHSP) family, which accounts for the majority of sHSPs in maturing seeds
At2g28400	At2g28400	hypothetical protein
At1g53540	HSP20-like chaperone	17.6 kDa class I small heat shock protein (HSP17.6C-CI) (AA 1-156)
At4g36500	At4g36500	hypothetical protein
At3g13650	At3g13650	disease resistance-responsive, dirigent domain-containing protein
At2g29440
At1g57630	At1g57630	Toll-Interleukin-Resistance domain-containing protein
At1g21130	At1g21130	Indole glucosinolate O-methyltransferase 4
At2g32190	At2g32190	hypothetical protein
At2g44840	ERF13	ERF13:(ethylene-responsive element binding factor 13) encodes a member of the ERF (ethylene response factor) subfamily B-3 of ERF/AP2 transcription factor family. The protein contains one AP2 domain. There are 18 members in this subfamily including ATERF-1, ATERF-2, AND ATERF-5.
At5g13080	WRKY75	WRKY75:(WRKY DNA-binding protein 75) WRKY75 is one of several transcription factors induced during Pi deprivation. It is nuclear localized and regulated differentially during Pi starvation. RNAi mediated suppression of WRKY75 made the plants more susceptible to Pi stress as indicated by the higher accumulation of anthocyanin during Pi starvation.
At1g72940	At1g72940	disease resistance protein (TIR-NBS class), putative
At4g33070	At4g33070	pyruvate decarboxylase, putative
At4g08780	peroxidase 38	peroxidase, putative
At1g53990	GLIP3	GDSL motif lipase 3
At1g19020	At1g19020	hypothetical protein
At3g09940	MDHAR	MDHAR:(monodehydroascorbate reductase) Encodes a member of the monodehydroascorbate reductase gene family. Critical for a mutualistic symbiosis between the host Arabidopsis and the root colonizing fungus Piriformospora indica.
At1g26730	At1g26730	EXS family protein / ERD1/XPR1/SYG1 family protein
At5g35735	At5g35735	putative auxin-responsive protein
At5g54490	PBP1	PBP1:(pinoid-binding protein 1) Encodes a PINOID (PID)-binding protein containing putative EF-hand calcium-binding motifs. The interaction is dependent on the presence of calcium. mRNA expression is up-regulated by auxin. Not a phosphorylation target of PID, likely acts upstream of PID to regulate the activity of this protein in response to changes in calcium levels.
At4g10270	At4g10270	putative wound-responsive protein
At5g57190	PSD2	phosphatidylserine decarboxylase 2
At5g24600	At5g24600	hypothetical protein
At2g37430	ZAT11	ZAT11:(zinc finger of Arabidopsis thaliana 11) zinc finger (C2H2 type) family protein (ZAT11)
At1g72920	At1g72920	disease resistance protein (TIR-NBS class), putative
At5g47220	ERF2	ERF2: (ethylene responsive element binding factor 2) Encodes a member of the ERF (ethylene response factor) subfamily B-3 of ERF/AP2 transcription factor family (ATERF-2). The protein contains one AP2 domain. Functions as activator of GCC boxdependent transcription. Positive regulator of JA-responsive defense genes and resistance to F. oxysporum and enhances JA inhibition of root elongation.
At5g52680	At5g52680	copper transport family protein
At1g02930	GSTF6	glutathione S-transferase F6
At5g18470	At5g18470	curculin-like (mannose-binding) lectin family protein
At1g35210	At1g35210	hypothetical protein
At3g55090	ABCG16	ABCG16: (ATP-binding cassette G16) ATPase, coupled to transmembrane movement of substances
At5g17990	TRP1	TRP1: (tryptophan biosynthesis 1) Encodes the tryptophan biosynthetic enzyme phosphoribosylanthranilate transferase (PAT1, called trpD in bacteria). Converts anthranilate and phosphoribosylpyrophosphate into phosphoribosylanthranilate and inorganic pyrophosphate.
At1g18570	MYB51	MYB51:(myb domain protein 51) Encodes a member of the R2R3-MYB transcription family. Involved in indole glucosinolate biosynthesis.
At5g12340	At5g12340	hypothetical protein
At3g17690	CNGC19	cyclic nucleotide gated channel 19
At4g14680	APS3	APS3: ATP sulfurylase
At1g36640	At1g36640	hypothetical protein
At2g04400	At2g04400	indole-3-glycerol phosphate synthase
At5g64890	PROPEP2	PROPEP2:(elicitor peptide 2 precursor) Symbols: PROPEP2 | PROPEP2 (Elicitor peptide 2 precursor) | chr5:25934568-25935521 FORWARD
At2g24600	At2g24600	Ankyrin repeat family protein
At2g47520	ERF71	ERF71: (ethylene response factor 71) encodes a member of the ERF (ethylene response factor) subfamily B-2 of ERF/AP2 transcription factor family. The protein contains one AP2 domain. There are 5 members in this subfamily including RAP2.2 AND RAP2.12.
At3g53160	UGT73C7	UDP-glucosyl transferase 73C7
At2g28210	ACA2	ACA2: (alpha carbonic anhydrase 2) Symbols: ATACA2 | ATACA2 (ALPHA CARBONIC ANHYDRASE 2); carbonate dehydratase/ zinc ion binding
At5g14700	At5g14700	Rossmann-fold NAD(P)-binding domain-containing protein
At2g38860	YLS5	YLS5: Encodes protease I (pfpI)-like protein YLS5.
At1g74080	MYB122	MYB122:(myb domain protein 122) Encodes a putative transcription factor, member of the R2R3 factor gene family (MYB122).
At4g17500	ERF-1	ERF-1:(ethylene responsive element binding factor 1) Encodes a member of the ERF (ethylene response factor) subfamily B-3 of ERF/AP2 transcription factor family (ATERF-1). The protein contains one AP2 domain. There are 18 members in this subfamily including ATERF-1, ATERF-2, AND ATERF-5.
At2g39400	At2g39400	alpha/beta-Hydrolases superfamily protein
At3g43190	SUS4	SUS4:(sucrose synthase 4) Encodes a protein with sucrose synthase activity (SUS4).
At3g18250	At3g18250	putative membrane lipoprotein
At1g76650	CML38	CML38:(calmodulin-like 38) Symbols: CML38 | calcium-binding EF hand family protein | chr1:28766750-28767517 REVERSE
At4g30270	XTH24	XTH24:(xyloglucan endotransglucosylase/hydrolase 24) encodes a protein similar to endo xyloglucan transferase in sequence. It is also very similar to BRU1 in soybean, which is involved in brassinosteroid response.
At2g29450	GSTU5	GSTU5:(glutathione S-transferase tau 5) Encodes a member of the TAU glutathione S-transferase gene family. Gene expression is induced by exposure to auxin, pathogen and herbicides. Naming convention according to Wagner et al. (2002)
At1g61560	MLO6	MLO6:(MILDEW RESISTANCE LOCUS O 6) A member of a large family of seven-transmembrane domain proteins specific to plants, homologs of the barley mildew resistance locus o (MLO) protein. The Arabidopsis genome contains 15 genes encoding MLO proteins, with localization in plasma membrane. Phylogenetic analysis revealed four clades of closely-related AtMLO genes. ATMLO6 belongs to the clade IV, with …
At4g25810	XTR6	XTR6:(xyloglucan endotransglycosylase 6) xyloglucan endotransglycosylase-related protein (XTR6)
At2g47550	At2g47550	probable pectinesterase/pectinesterase inhibitor 20
At4g23030	At4g23030	MATE efflux family protein
At5g57890	At5g57890	glutamine amidotransferase type 1 family protein
At3g15990	SULTR3;4	SULTR3;4:(sulfate transporter 3;4) Encodes sulfate transporter Sultr3;4.
At2g04040	TX1	MATE efflux family protein DTX1
At2g35730	At2g35730	heavy-metal-associated domain-containing protein
At1g19180	JAZ1	JAZ1:(jasmonate-zim-domain protein 1) JAZ1 is a nuclear-localized protein involved in jasmonate signaling. JAZ1 transcript levels rise in response to a jasmonate stimulus. JAZ1 can interact with the COI1 F-box subunit of an SCF E3 ubiquitin ligase in a yeast-two-hybrid assay only in the presence of jasmonate-isoleucine (JA-ILE) or coronatine. Application of jasmonate methyl ester to Arabidopsis r…
At1g61810	BGLU45	BGLU45:(beta-glucosidase 45) Symbols: BGLU45 | BGLU45 (BETA-GLUCOSIDASE 45); catalytic/ cation binding / hydrolase, hydrolyzing O-glycosyl compounds
At5g57510	At5g57510	hypothetical protein
At3g01830	At3g01830	putative calcium-binding protein CML40
At2g34930	At2g34930	disease resistance family protein / LRR family protein
At5g02230	At5g02230	haloacid dehalogenase-like hydrolase superfamily protein
At3g52870	At3g52870	IQ calmodulin-binding motif family protein
At3g55840	At3g55840	Hs1pro-1 protein
At2g29470	GSTU3	GSTU3:(glutathione S-transferase tau 3) Encodes glutathione transferase belonging to the tau class of GSTs. Naming convention according to Wagner et al. (2002).
At3g55470	At3g55470	calcium-dependent lipid-binding domain-containing protein
At1g74360	At1g74360	putative LRR receptor-like serine/threonine-protein kinase
At3g59080	At3g59080	aspartyl protease family protein
At4g33050	EDA39	EDA39: (embryo sac development arrest 39) Symbols: EDA39 | EDA39 (embryo sac development arrest 39); calmodulin binding
At1g72520	LOX4	LOX4:(lipoxygenase 4) lipoxygenase, putative | chr1:27308515-27312754 FORWARD
At3g51450	At3g51450	strictosidine synthase family protein
At1g58420	At1g58420	hypothetical protein
At5g22270	SIED1	SALT-INDUCED AND EIN3/EIL1-DEPENDENT 1,
At5g25930	At5g25930	protein kinase family protein with leucine-rich repeat domain
At4g34210	SK11	SKP1-like protein 11
At1g66880	At1g66880	serine/threonine protein kinase family protein
At4g11280	ACS6	1-aminocyclopropane-1-carboxylate synthase 6
At3g47540	At3g47540	chitinase, putative
At3g43250	At3g43250	hypothetical protein
At1g78410	At1g78410	VQ motif-containing protein
At4g18250	At4g18250	putative receptor serine/threonine kinase
At4g26120	At4g26120	regulatory protein NPR2
At1g23730	BCA3	beta carbonic anhydrase 3
At4g36430	At4g36430	peroxidase, putative
At1g33600	At1g33600	leucine-rich repeat-containing protein
At4g01010	CNGC13	CNGC13:(cyclic nucleotide-gated channel 13) member of Cyclic nucleotide gated channel family
At2g15490	UGT73B4	UGT73B4:(UDP-glycosyltransferase 73B4) Symbols: UGT73B4 | UGT73B4 (UDP-GLYCOSYLTRANSFERASE 73B4); UDP-glucosyltransferase/ UDP-glycosyltransferase/ quercetin 3-O-glucosyltransferase/ quercetin 7-O-glucosyltransferase/ transferase, transferring glycosyl groups | chr2:6761635-6763500 FORWARD
At4g27070	TSB2	TSB2: (tryptophan synthase beta-subunit 2)Tryptophan synthase beta. Expressed at low levels in all tissues.
At4g11480	CRK32	putative cysteine-rich receptor-like protein kinase 32
At5g06860	PGIP1	PGIP1: (polygalacturonase inhibiting protein 1) Encodes a polygalacturonase inhibiting protein involved in defense response. PGIPs inhibit the function of cell wall pectin degrading enzymes such as those produced by fungal pathogens. PGIP1 is induced by fungal infection.
At2g18210	At2g18210	hypothetical protein
At5g67340	At5g67340	armadillo/beta-catenin repeat family protein / U-box domain-containing protein/ ARM repeat superfamily protein
At5g39670	At5g39670	putative calcium-binding protein CML45
At1g17750	PEPR2	leucine-rich repeat receptor-like protein kinase PEPR2
At3g14620	CYP72A8	cytochrome P450, family 72, subfamily A, polypeptide 8
At2g32140	At2g32140	transmembrane receptor protein
At3g60420	At3g60420	phosphoglycerate mutase family protein
At1g33590	At1g33590	leucine-rich repeat (LRR) family protein
At1g35230	AGP5	arabinogalactan protein 5
At5g36220	CYP81D1	cytochrome P450 81D1
At4g19370	At4g19370	hypothetical protein
At5g23510	At5g23510	hypothetical protein
At1g61820	BGLU46	BGLU46:(beta glucosidase 46) Symbols: BGLU46 | BGLU46 (BETA GLUCOSIDASE 46); catalytic/ cation binding / hydrolase, hydrolyzing O-glycosyl compounds
At1g43800	FTM1	FTM1:(FLORAL TRANSITION AT THE MERISTEM1) acyl-(acyl-carrier-protein) desaturase, putative / stearoyl-ACP desaturase, putative
At1g59860	At1g59860	17.6 kDa class I heat shock protein (HSP17.6A-CI)
At3g46110	At3g46110	hypothetical protein
At2g25735	At2g25735	hypothetical protein
At3g23230	At3g23230	ethylene-responsive transcription factor ERF098
At4g28350	At4g28350	concanavalin A-like lectin kinase-like protein
At5g64870	At5g64870	SPFH/Band 7/PHB domain-containing membrane-associated protein family
At4g20830	At4g20830	FAD-binding Berberine family protein
At1g53430	At1g53430	leucine-rich repeat family protein / protein kinase family protein
At4g23810	WRKY53	putative WRKY transcription factor 53
At2g18690	At2g18690	hypothetical protein
At3g10930	At3g10930	hypothetical protein
At1g63090	PP2-A11	phloem protein 2-A11
At1g44350	ILL6	ILL6:(IAA-leucine resistant (ILR)-like gene 6) encodes a protein similar to IAA amino acid conjugate hydrolase.
At4g15120	At4g15120	VQ motif-containing protein
At5g57500	At5g57500	Galactosyltransferase family protein
At2g18140	At2g18140	peroxidase 14
At2g31230	ERF15	ethylene-responsive transcription factor 15
At1g72450	JAZ6	jasmonate-zim-domain protein 6
At5g59490	At5g59490	haloacid dehalogenase-like hydrolase (HAD) superfamily protein
At3g25780	AOC3	AOC3: (allene oxide cyclase 3) Encodes allene oxide cyclase, one of the enzymes involved in jasmonic acid biosynthesis. One of four genes in Arabidopsis that encode this enzyme. mRNA expression is upregulated in senescing leaves. Note: Nomenclature for Arabidopsis allene oxide cyclase 3 (AOC3, AT3G25780) gene is based on Stenzel et al. 2003 Plant Molecular Biology 51:895-911. AOC3 (AT3G25780) is …
At3g61190	BAP1	BAP1:(BON association protein 1) Encodes a protein with a C2 domain that binds to BON1 in yeast two hybrid analyses. Its ability to bind to phospholipids is enhanced by calcium ions. Involved in maintaining cell homeostasis.
At2g42360	At2g42360	E3 ubiquitin-protein ligase ATL41
At4g39950	CYP79B2	CYP79B2:(cytochrome P450, family 79, subfamily B, polypeptide 2) Belongs to cytochrome P450 and is involved in tryptophan metabolism. Converts Trp to indo-3-acetaldoxime (IAOx), a precursor to IAA and indole glucosinolates.
At5g64510	At5g64510	protein TUNICAMYCIN INDUCED 1
At3g28580	At3g28580	AAA-type ATPase family protein
At2g30140	UGT87A2	UGT87A2: (UDP-glucosyl transferase 87A2) UDP-glucoronosyl/UDP-glucosyl transferase family protein
At2g38470	WRKY33	WRKY33:(WRKY DNA-binding protein 33) Member of the plant WRKY transcription factor family. Regulates the antagonistic relationship between defense pathways mediating responses to P. syringae and necrotrophic fungal pathogens. Located in nucleus. Involved in response to various abiotic stresses - especially salt stress.
At1g30410	ABCC12	ABCC12:(ATP-binding cassette C12) member of MRP subfamily
At5g44810	At5g44810	hypothetical protein
At1g27730	STZ	STZ:(salt tolerance zinc finger) Related to Cys2/His2-type zinc-finger proteins found in higher plants. Compensated for a subset of calcineurin deficiency in yeast. Salt tolerance produced by ZAT10 appeared to be partially dependent on ENA1/PMR2, a P-type ATPase required for Li+ and Na+ efflux in yeast. The protein is localized to the nucleus, acts as a transcriptional repressor and is responsive…
At3g55950	CCR3	CRINKLY4 related 3
At3g10040	At3g10040	sequence-specific DNA binding transcription factor
At2g35710	PGSIP7	PGSIP7: (plant glycogenin-like starch initiation protein 7) glycogenin glucosyltransferase (glycogenin)-related
At1g10990	At1g10990	hypothetical protein
At4g21390	B120	B120: Symbols: B120 | B120; ATP binding / protein kinase/ protein serine/threonine kinase/ sugar binding
At4g37370	CYP81D8	CYP81D8:(cytochrome P450, family 81, subfamily D, polypeptide 8) member of CYP81D
At5g64900	PROPEP1	PROPEP1: (precursor of peptide 1)Encodes a putative 92-aa protein that is the precursor of AtPep1, a 23-aa peptide which activates transcription of the defensive gene defensin (PDF1.2) and activates the synthesis of H2O2, both being components of the innate immune response.
At5g42650	AOS	AOS:(allene oxide synthase) Encodes a member of the cytochrome p450 CYP74 gene family that functions as an allene oxide synthase. This enzyme catalyzes dehydration of the hydroperoxide to an unstable allene oxide in the JA biosynthetic pathway. It shows a dual catalytic activity, the major one being a 13-AOS but also expressing a 9-AOS activity.
At1g57990	PUP18	purine permease 18
At3g53260	PAL2	PAL2:(phenylalanine ammonia-lyase 2) Encodes phenylalanine lyase. Arabidopsis has four PALs: AT2G37040 (PAL1), AT3G53260 (PAL2), AT5G04230 (PAL3) and AT3G10340 (PAL4).
At3g59740	At3g59740	concanavalin A-like lectin kinase-like protein
At3g62150	ABCB21	ABCB21:(ATP-binding cassette B21) Symbols: PGP21 | PGP21 (P-GLYCOPROTEIN 21); ATPase, coupled to transmembrane movement of substances
At2g14290	At2g14290	F-box protein
At5g40170	RLP54	RLP54: (receptor like protein 54) Symbols: AtRLP54 | AtRLP54 (Receptor Like Protein 54); kinase/ protein binding | chr5:16065091-16067574 REVERSE
At4g39640	GGT1	GGT1: (gamma-glutamyl transpeptidase 1) The gene encodes a gamma-glutamyltransferase (AKA gamma-glutamyl transpeptidase, EC 2.3.2.2) that is located in vascular tissues (predominantly phloem) of leaves and is involved in the degradation of glutathione. The encoded enzyme also mitigates oxidative stress by metabolizing GSSG (oxidized form of GSH - glutathione) in the apoplast.
At3g13100	ABCC7	ABCC7: (ATP-binding cassette C7) member of MRP subfamily
At5g10520	RBK1	RBK1: (ROP binding protein kinases 1)Symbols: RBK1 | RBK1 (Rop Binding protein Kinases 1); ATP binding / kinase/ protein kinase/ protein serine/threonine kinase
At1g53440	At1g53440	putative LRR receptor-like serine/threonine-protein kinase
At4g15130	CCT2	CCT2:(phosphorylcholine cytidylyltransferase2) Symbols: ATCCT2, CCT2 | catalytic/ choline-phosphate cytidylyltransferase/ nucleotidyltransferase
At5g06740	At5g06740	concanavalin A-like lectin kinase-like protein
At1g17420	LOX3	LOX3:(lipoxygenase 3) Lipoxygenase
At4g24380	At4g24380	hypothetical protein
At4g27970	SLAH2	SLAC1 homologue 2
At3g02550	LBD41	LBD41: (LOB domain-containing protein 41) Symbols: LBD41 | LBD41 (LOB DOMAIN-CONTAINING PROTEIN 41)
At5g64660	CMPG2	putative ubiquitin-protein ligase CMPG2
At3g28210	PMZ	PMZ: Encodes a putative zinc finger protein (PMZ).
At5g66640	DAR3	protein DA1-related 3
At1g21110	At1g21110	O-methyltransferase family protein
At1g66090	At1g66090	TIR-NBS class of disease resistance protein
At5g13330	Rap2.6L	Rap2.6L:(related to AP2 6l) encodes a member of the ERF (ethylene response factor) subfamily B-4 of ERF/AP2 transcription factor family. The protein contains one AP2 domain. There are 7 members in this subfamily.
At1g25275	At1g25275	hypothetical protein
At1g30370	DLAH	DLAH:(DAD1-like acylhydrolase) lipase class 3 family protein | chr1:10719169-10720758 REVERSE
At1g19380	At1g19380	hypothetical protein
At1g13210	ACA.l	ACA.l:(autoinhibited Ca2+/ATPase II) Symbols: ACA.l | ACA.l (autoinhibited Ca2+/ATPase II); ATPase, coupled to transmembrane movement of ions, phosphorylative mechanism / calmodulin binding
At1g70130	At1g70130	putative L-type lectin-domain containing receptor kinase V.2
At4g30280	XTH18	XTH18: (xyloglucan endotransglucosylase/hydrolase 18) Encodes a xyloglucan endotransglucosylase/hydrolase with only only the endotransglucosylase (XET; EC 2.4.1.207) activity towards xyloglucan and non-detectable endohydrolytic (XEH; EC 3.2.1.151) activity. Expressed in the mature or basal regions of both the main and lateral roots, but not in the tip of these roots where cell division occurs.
At4g37670	NAGS2	N-acetyl-l-glutamate synthase 2
At5g52640	HSP90.1	HSP90.1: (heat shock protein 90.1) Encodes a cytosolic heat shock protein AtHSP90.1. AtHSP90.1 interacts with disease resistance signaling components SGT1b and RAR1 and is required for RPS2-mediated resistance.
At3g57330	ACA11	ACA11: (autoinhibited Ca2+-ATPase 11)Symbols: ACA11 | ACA11 (autoinhibited Ca2+-ATPase 11); calcium-transporting ATPase/ calmodulin binding
At4g35110	At4g35110	phospholipase-like (PEARLI 4) family protein
At4g14365	XBAT34	XBAT34: (XB3 ortholog 4 in Arabidopsis thaliana) zinc finger (C3HC4-type RING finger) family protein / ankyrin repeat family protein
At2g16060	HB1	HB1:(hemoglobin 1) Encodes a class 1 nonsymbiotic hemoglobin induced by low oxygen levels with very high oxygen affinity. It is not likely to be a hemoglobin transporter because of its extremely high affinity for oxygen.
At1g68450	PDE337	PDE337:(PIGMENT DEFECTIVE 337) VQ motif-containing protein
At3g56710	SIB1	SIB1: (sigma factor binding protein 1) Sig1 binding protein; interacts with Sig1R4. As well as Sig1, SibI is imported into chloroplasts and its expression is light-dependent in mature chloroplasts.
At5g42830	At5g42830	HXXXD-type acyl-transferase-like protein
At5g48540	At5g48540	receptor-like protein kinase-related family protein
At5g39610	NAC6	NAC-domain transcription factor
At5g47910	RBOHD	respiratory burst oxidase-D
At1g67810	SUFE2	SUFE2: sulfur E2 Encodes a protein capable of stimulating the cysteine desulfurase activity of CpNifS (AT1G08490) in vitro. SufE2:GFP localizes to the chloroplasts where it is likely to play a role in iron-sulfur cluster assembly. Transcript levels for this gene are high in the pollen relative to other organs based on RT-PCR analysis.
At3g44720	ADT4	ADT4: (arogenate dehydratase 4) Encodes a plastid-localized arogenate dehydratase involved in phenylalanine biosynthesis. Not less than six genes encoding ADT were identi&#64257;ed in the Arabidopsis genome: ADT1 [At1g11790]; ADT2 [At3g07630]; ADT3 [At2g27820]; ADT4 [At3g44720]; ADT5 [At5g22630]; and ADT6 [At1g08250].
At2g29500	At2g29500	HSP20 family protein
At5g39890	At5g39890	hypothetical protein
At1g70920	HB18	homeobox-leucine zipper protein ATHB-18
At5g12020	HSP17.6II	HSP17.6II:(17.6 kDa class II heat shock protein) Symbols: HSP17.6II | HSP17.6II (17.6 KDA CLASS II HEAT SHOCK PROTEIN)
At4g22590	At4g22590	trehalose-phosphate phosphatase G
At4g35480	RHA3B	RHA3B:(RING-H2 finger A3B) Encodes a putative RING-H2 finger protein RHA3b.
At1g61360	At1g61360	G-type lectin S-receptor-like serine/threonine-protein kinase
At1g60730	At1g60730	probable aldo-keto reductase 5
At4g34710	ADC2	ADC2:(arginine decarboxylase 2) encodes a arginine decarboxylase (ADC), a rate-limiting enzyme that catalyzes the first step of polyamine (PA) biosynthesis via ADC pathway in Arabidopsis thaliana. Arabidopsis genome has two ADC paralogs, ADC1 and ADC2. ADC2 is stress-inducible (osmotic stress). Double mutant analysis showed that ADC genes are essential for the production of PA, and are required f…
At1g07135	At1g07135	glycine-rich protein
At5g65300	At5g65300	hypothetical protein
At2g26390	At2g26390	serpin-Z3
At5g54170	At5g54170	lipid-binding START domain-containing protein
At3g23240	ERF1	ERF1:(ethylene response factor 1)encodes a member of the ERF (ethylene response factor) subfamily B-3 of ERF/AP2 transcription factor family (ERF1). The protein contains one AP2 domain. There are 18 members in this subfamily including ATERF-1, ATERF-2, AND ATERF-5. EREBP like protein that binds GCC box of ethylene regulated promoters such as basic chitinases. Constitutive expression of ERF1 pheno…
At5g19240	At5g19240	GPI-anchored glycoprotein membrane precursor
At1g05575	At1g05575	hypothetical protein
At4g30530	GGP1	GGP1: (gamma-glutamyl peptidase 1) defense-related protein, putative | chr4:14920534-14922494 FORWARD
At1g74590	GSTU10	GSTU10:(glutathione S-transferase TAU 10) Encodes glutathione transferase belonging to the tau class of GSTs. Naming convention according to Wagner et al. (2002).
At4g39030	EDS5	enhanced disease susceptibility 5
At1g65690	At1g65690	late embryogenesis abundant (LEA) hydroxyproline-rich glycoprotein
At2g32020	At2g32020	Acyl-CoA N-acyltransferases (NAT) superfamily protein
At1g08940	At1g08940	phosphoglycerate mutase-like protein
At4g39970	At4g39970	haloacid dehalogenase-like hydrolase family protein
At5g03390	At5g03390	hypothetical protein
At1g21100	At1g21100	indole glucosinolate o-methyltransferase 1
At1g17290	AlaAT1	alanine aminotransferase
At5g27420	CNI1	CNI1: (carbon/nitrogen insensitive 1) Encodes CNI1 (Carbon/Nitrogen Insensitive1) (also named as ATL31), a RING type ubiquitin ligase that functions in the Carbon/Nitrogen response for growth phase transition in Arabidopsis seedlings.
At5g59820	RHL41	RHL41:(RESPONSIVE TO HIGH LIGHT 41) Encodes a zinc finger protein involved in high light and cold acclimation. Overexpression of this putative transcription factor increases the expression level of 9 cold-responsive genes and represses the expression level of 15 cold-responsive genes, including CBF genes. Also, lines overexpressing this gene exhibits a small but reproducible increase in freeze to…
At4g16820	PLA-I{beta]2	phospholipase A1-Ibeta2
At5g09800	At5g09800	ARM repeat superfamily protein
At4g39230	At4g39230	encodes a protein whose sequence is similar to phenylcoumaran benzylic ether reductase (PCBER), which catalyzes NADPH-dependent reduction of 8-5' linked lignans such as dehydrodiconiferyl alcohol to give isodihydrodehydrodiconiferyl alcohol.
At4g23180	CRK10	cysteine-rich receptor-like protein kinase 10
At1g06800	PLA-I{gamma}1	PLA-I{gamma}1: phospholipase A1-Igamma1. Encodes a lipase that hydrolyzes phosphatidylcholine, glycolipids as well as triacylglycerols.
At5g28630	At5g28630	glycine-rich protein
At2g41880	GK-1	guanylate kinase 1
At3g25610	At3g25610	ATPase E1-E2 type family protein / haloacid dehalogenase-like hydrolase family protein
At1g72930	TIR	TIR: (toll/interleukin-1 receptor-like)Toll/interleukin-1 receptor-like protein (TIR) mRNA,
At5g12930	At5g12930	hypothetical protein
At1g79160	At1g79160	hypothetical protein
At2g20900	DGK5	DGK5:(diacylglycerol kinase 5) Symbols: DGK5, ATDGK5 | diacylglycerol kinase, putative
At1g76070	At1g76070	hypothetical protein
At1g73080	PEPR1	leucine-rich repeat receptor-like protein kinase PEPR1
At4g12720	NUDT7	NUDT7: Encodes a protein with ADP-ribose hydrolase activity. Negatively regulates EDS1-conditioned plant defense and programmed cell death.
At1g74100	SOT16	SOT16: (sulfotransferase 16) encodes a desulfoglucosinolate sulfotransferase, involved in the final step of glucosinolate core structure biosynthesis. Has a broad-substrate specificity with different desulfoglucosinolates, the best substrate is indole-3-methyl-dsGS, followed by benzyl-dsGS. Expression was induced by wounding, jasmonate and ethylene stimulates.
At4g39940	AKN2	AKN2:(APS-kinase 2) adenosine-5'-phosphosulfate-kinase (akn2) mRNA, complete
At2g29410	MTPB1	MTPB1:(metal tolerance protein B1) member of Zinc transporter (ZAT) family
At1g11330	At1g11330	G-type lectin S-receptor-like serine/threonine-protein kinase
At3g49780	PSK4	PSK4: (phytosulfokine 4 precursor)Phytosulfokine 3 precursor, coding for a unique plant peptide growth factor. Plants overexpressing this gene (under a 35S promoter), develop normal cotyledons and hypocotyls but their growth, in particular that of their roots, was faster than that of wildtype.
At4g32800	At4g32800	encodes a member of the DREB subfamily A-4 of ERF/AP2 transcription factor family. The protein contains one AP2 domain. There are 17 members in this subfamily including TINY.
At4g18950	At4g18950	Integrin-linked protein kinase family protein
At1g30040	GA2OX2	GA2OX2:(gibberellin 2-oxidase) Encodes a gibberellin 2-oxidase that acts on C-19 gibberellins. AtGA2OX2 expression is responsive to cytokinin and KNOX activities.
At4g20780	CML42	CML42:(calmodulin like 42) Calcium sensor involved in trichome branching.
At3g04220	At3g04220	TIR-NBS-LRR class disease resistance protein
At4g17615	CBL1	CBL1: (calcineurin B-like protein 1) Member of AtCBL (Calcineurin B-like Calcium Sensor Proteins) family. Protein level is increased upon high salt, mannitol, and cold stresses. CBL1 interacts with CIPK23 and recruits the kinase to the plasma membrane where the substrate(s) of CIPK23 may reside. CBL1 localization is regulated by protein modification including myristolation and acylation.
At5g01380	At5g01380	trihelix transcription factor GT-3a
At3g25900	HMT-1	homocysteine S-methyltransferase 1
At2g35930	PUB23	PUB23:(plant U-box 23) Encodes a cytoplasmically localized U-box domain containing E3 ubiquitin ligase that is involved in the response to water stress and acts as a negative regulator of PAMP-triggered immunity.
At4g04480	At4g04480	hypothetical protein
At2g36650	At2g36650	hypothetical protein
At3g25250	AGC2-1	AGC2-1: AGC (cAMP-dependent, cGMP-dependent and protein kinase C) kinase family protein Arabidopsis protein kinase
At1g72280	ERO1	endoplasmic oxidoreductin-1
At3g09010	At3g09010	protein kinase family protein
At5g10695	At5g10695	hypothetical protein
At1g01560	MPK11	mitogen-activated protein kinase 11
At2g44080	ARL	ARGOS-like protein
At1g17170	GSTU24	GSTU24:(glutathione S-transferase TAU 24) Encodes glutathione transferase belonging to the tau class of GSTs. Naming convention according to Wagner et al. (2002).
At1g66160	CMPG1	CMPG1: (CYS, MET, PRO, and GLY protein 1) Symbols: ATCMPG1, CMPG1 | U-box domain-containing protein
At4g30210	ATR2	NADPH--cytochrome P450 reductase 2
At1g10700	PRS3	ribose-phosphate pyrophosphokinase 3
At3g28340	GATL10	GATL10: (galacturonosyltransferase-like 10)Encodes a protein with putative galacturonosyltransferase activity.
At2g21120	At2g21120	hypothetical protein
At3g28600	At3g28600	AAA-type ATPase family protein
At5g44820	At5g44820	Nucleotide-diphospho-sugar transferase family protein
At4g23190	CRK11	CRK11: (cysteine-rich RLK (RECEPTOR-like protein kinase) 11) Encodes putative receptor-like protein kinase that is induced by the soil-borne vascular bacteria, Ralstonia solanacearum. Naming convention from Chen et al 2003 (PMID 14756307)
At4g30430	TET9	TET9: (tetraspanin9) Member of TETRASPANIN family
At4g11370	RHA1A	RING-H2 zinc finger protein RHA1a
At1g16670	At1g16670	putative serine/threonine kinase
At3g23170	At3g23170	hypothetical protein
At3g28180	CSLC04	CSLC04:(Cellulose-synthase-like C4) encodes a gene similar to cellulose synthase
At1g32920	At1g32920	hypothetical protein
At5g08350	At5g08350	GRAM domain-containing protein / ABA-responsive protein-related
At2g21900	WRKY59	WRKY59: (WRKY DNA-binding protein 59) member of WRKY Transcription Factor; Group II-c
At1g51680	4CL1	4-coumarate--CoA ligase 1
At1g35140	PHI-1	PHI-1: (PHOSPHATE-INDUCED 1) At1g35140 (At1g35140/T32G9_32) mRNA, complete cds
At1g02360	At1g02360	putative chitinase
At2g45760	BAP2	BON1-associated protein 2
At4g08770	Prx37	Prx37:(peroxidase 37) peroxidase, putative
At3g11170	FAD7	fatty acid desaturase 7
At3g56200	At3g56200	putative amino acid transporter
At2g39650	At2g39650	hypothetical protein
At5g52710	At5g52710	copper transport family protein
At2g32030	At2g32030	Acyl-CoA N-acyltransferases (NAT) superfamily protein
At5g18290	SIP1;2	SIP1;2: Belongs to a family of plant aquaporins.Similar to yeast and radish aquaporins. Located on ER
At1g20510	OPCL1	OPCL1:(OPC-8:0 CoA ligase1)Symbols: OPCL1 | OPCL1 (OPC-8:0 COA LIGASE1); 4-coumarate-CoA ligase | chr1:7103454-7105881 REVERSE
At5g11920	cwINV6	cwINV6: (6-&1-fructan exohydrolase) Encodes a protein with fructan exohydrolase (FEH) activity acting on both inulin and levan-type fructans (1- and 6-FEH). The enzyme does not have invertase activity.
At1g51920	At1g51920	hypothetical protein
At5g06320	NHL3	NHL3:(NDR1/HIN1-like 3) encodes a protein whose sequence is similar to tobacco hairpin-induced gene (HIN1) and Arabidopsis non-race specific disease resistance gene (NDR1). Expression of this gene is induced by cucumber mosaic virus, spermine and Pseudomonas syringae pv. tomato DC3000. The gene product is localized to the plasma membrane.
At3g57450	At3g57450	hypothetical protein
At3g52430	PAD4	PAD4:(PHYTOALEXIN DEFICIENT 4) Encodes a lipase-like gene that is important for salicylic acid signaling and function in resistance (R) gene-mediated and basal plant disease resistance. PAD4 can interact directly with EDS1, another disease resistance signaling protein. Expressed at elevated level in response to green peach aphid (GPA) feeding, and modulates the GPA feeding-induced leaf senescence…
At3g26840	At3g26840	phytyl ester synthesis and diacylglycerol acyltransferase activity protein
At1g74310	HSP101	HSP101:(heat shock protein 101) Encodes ClpB1, which belongs to the Casein lytic proteinase/heat shock protein 100 (Clp/Hsp100) family. Involved in refolding of proteins which form aggregates under heat stress. Also known as AtHsp101. AtHsp101 is a cytosolic heat shock protein required for acclimation to high temperature.
At3g18690	MKS1	MAP kinase substrate 1
At1g25400	At1g25400	hypothetical protein
At1g56300	At1g56300	chaperone DnaJ-domain containing protein
At4g32300	SD2-5	SD2-5:(S-domain-2 5) Symbols: SD2-5 | SD2-5 (S-DOMAIN-2 5); carbohydrate binding / kinase/ protein kinase
At4g11850	PLDGAMMA1	PLDGAMMA1:(phospholipase D gamma 1)phospholipase D (gamma)
At1g09940	HEMA2	HEMA2: Encodes glutamyl-tRNA reductase. Involved in heme biosynthesis in non-photosynthetic tissues and induced by oxidative stress in photosynthetic tissues to supply heme for defensive hemoproteins
At1g24140	At1g24140	putative metalloproteinase
At1g55450	At1g55450	S-adenosyl-L-methionine-dependent methyltransferases superfamily protein
At5g15120	At5g15120	hypothetical protein
At1g56120	At1g56120	Leucine-rich repeat transmembrane protein kinase
At1g76600	At1g76600	hypothetical protein
At4g37400	CYP81F3	CYP81F3:(cytochrome P450, family 81, subfamily F, polypeptide 3) member of CYP81F
At1g14370	APK2A	APK2A: (protein kinase 2A)Encodes protein kinase APK2a.
At2g22760	At2g22760	basic helix-loop-helix (bHLH) family protein. transcription factor bHLH1
At4g14450	At4g14450	hypothetical protein
At4g19720	At4g19720	Glycosyl hydrolase family protein with chitinase insertion domain
At1g66480	PMI2	plastid movement impaired 2 protein
At1g04100	IAA10	auxin-responsive protein IAA10
At1g12200	FMO	FMO: (flavin monooxygenase)flavin-containing monooxygenase family protein / FMO family protein
At1g76700	At1g76700	chaperone protein dnaJ 10
At5g66650	At5g66650	hypothetical protein
At5g44870	At5g44870	TIR-NBS-LRR class disease resistance protein LAZ5
At3g22160	At3g22160	VQ motif-containing protein
At1g05450	At1g05450	protease inhibitor/seed storage/LTP family protein
At1g69840	At1g69840	Hypersensitive-induced response protein 2
At1g51620	At1g51620	protein kinase superfamily protein
At3g28850	At3g28850	Glutaredoxin-like protein
At1g08800	At1g08800	hypothetical protein
At4g21850	MSRB9	MSRB9: (methionine sulfoxide reductase B9) Symbols: ATMSRB9 | methionine sulfoxide reductase domain-containing protein / SeIR domain-containing protein
At4g35180	LHT7	LHT7: (LYS/HIS transporter 7) Symbols: LHT7 | LHT7 (Lys/His transporter 7); amino acid transmembrane transporter | chr4:16738339-16740465 REVERSE
At1g11310	MLO2	MLO2:(MILDEW RESISTANCE LOCUS O 2) A member of a large family of seven-transmembrane domain proteins specific to plants, homologs of the barley mildew resistance locus o (MLO) protein. The Arabidopsis genome contains 15 genes encoding MLO proteins, with localization in plasma membrane. Phylogenetic analysis revealed four clades of closely-related AtMLO genes. ATMLO2 belongs to the clade IV, with …
At5g59550	At5g59550	ABA- and drought-induced RING-DUF1117 protein
At5g52870	At5g52870	membrane-associated kinase regulator family protein
At1g14040	At1g14040	phosphate transporter PHO1-3
At3g08760	ATSIK	ATSIK: Encodes an osmotic stress-inducible kinase that functions as a negative regulator of osmotic stress signaling in plants.
At3g56400	WRKY70	WRKY70: (WRKY DNA-binding protein 70) member of WRKY Transcription Factor; Group III. Function as activator of SA-dependent defense genes and a repressor of JA-regulated genes. WRKY70-controlled suppression of JA-signaling is partly executed by NPR1.
At1g28380	NSL1	NSL1:(necrotic spotted lesions 1) This gene is predicted to encode a protein involved in negatively regulating salicylic acid-related defense responses and cell death programs. nsl1 mutants develop necrotic lesions spontaneously and show other features of a defense response, such as higher levels of SA and disease resistance-related transcripts, in the absence of a biotic stimulus. The NSL1 prote…
At4g39830	At4g39830	putative L-ascorbate oxidase
At5g13190	At5g13190	GSH-induced LITAF domain protein
At4g09030	AGP10	AGP10: (arabinogalactan protein 10) Encodes arabinogalactan protein (AGP10).
At2g38290	AMT2	AMT2: (ammonium transporter 2) encodes a high-affinity ammonium transporter, which is expressed in shoot and root. Expression in root and shoot is under nitrogen and carbon dioxide regulation, respectively.
At1g23710	At1g23710	hypothetical protein
At4g39670	At4g39670	glycolipid transfer protein
At4g38420	sks9	sks9: (SKU5 similar 9) Symbols: sks9 | sks9 (SKU5 Similar 9); copper ion binding / oxidoreductase
At2g23680	At2g23680	Cold acclimation protein WCOR413 family
At5g19855	At5g19855	Chaperonin-like RbcX protein
At3g48460	At3g48460	GDSL esterase/lipase
At1g61370	At1g61370	S-locus lectin protein kinase family protein
At5g49520	WRKY48	WRKY48:(WRKY DNA-binding protein 48) Encodes WRKY48, a member of the WRKY Transcription Factor. WRKY48 is a stress- and pathogen-induced transcriptional activator that represses plant basal defense.
At5g51460	ATTPPA	trehalose-phosphate phosphatase A
At3g59700	HLECRK	HLECRK:(lectin-receptor kinase) member of Receptor kinase-like protein family
At1g50740	At1g50740	transmembrane protein 14C
At3g14225	GLIP4	GLIP4: (GDSL-motif lipase 4) Contains lipase signature motif and GDSL domain.
At3g11820	SYP121	SYP121:(syntaxin of plants 121) Encodes a syntaxin localized at the plasma membrane (SYR1, Syntaxin Related Protein 1, also known as SYP121, PENETRATION1/PEN1). SYR1/PEN1 is a member of the SNARE superfamily proteins. SNARE proteins are involved in cell signaling, vesicle traffic, growth and development. SYR1/PEN1 functions in positioning anchoring of the KAT1 K+ channel protein at the plasma mem…
At5g47070	At5g47070	protein kinase family protein
At1g73800	At1g73800	hypothetical protein
At1g62300	WRKY6	WRKY6: Encodes a transcription factor WRKY6. Regulates Phosphate1 (Pho1) expression in response to low phosphate (Pi) stress.
At1g06540	At1g06540	hypothetical protein
At3g57120	At3g57120	protein kinase family protein
At1g21590	At1g21590	putative protein kinase
At1g14260	At1g14260	RING-variant domain-containing protein
At1g34180	NAC016	NAC016: (NAC domain containing protein 16)Symbols: anac016 | anac016 (Arabidopsis NAC domain containing protein 16); transcription factor
At5g66210	CPK28	calcium-dependent protein kinase 28
At5g38310	At5g38310	hypothetical protein
At2g25460	At2g25460	hypothetical protein
At5g12880	At5g12880	proline-rich family protein
At3g50910	At3g50910	hypothetical protein
At1g16370	At1g15430	hypothetical protein
At1g15430
At2g39660	BIK1	botrytis-induced kinase1 serine/threonine-protein kinase BIK1
At1g30620	MUR4	MUR4:(MURUS 4) encodes a type-II membrane protein that catalyzes 4-epimerization of UDP-D-Xylose to UDP-L-Arabinose in vitro, the nucleotide sugar used by glycosyltransferases in the arabinosylation of cell wall polysaccharides and wall-resident proteoglycans.
At1g53980	At1g53980	ubiquitin-like protein
At2g41380	At2g41380	S-adenosyl-L-methionine-dependent methyltransferase-like protein
At2g35715	At2g35715	hypothetical protein
At1g28600	At1g28600	GDSL esterase/lipase
At4g16146	At4g16146	cAMP-regulated phosphoprotein 19-related protein
At2g29720	CTF2B	CTF2B like oxidoreductase
At4g02360	At4g02360	hypothetical protein
At4g25900	At4g25900	aldose 1-epimerase family protein
At1g13340	At1g13340	Regulator of Vps4 activity in the MVB pathway protein
At3g08720	S6K2	S6K2: (serine/threonine protein kinase 2) Encodes a ribosomal-protein S6 kinase. Gene expression is induced by cold and salt (NaCl). Activation of AtS6k is regulated by 1-naphthylacetic acid and kinetin, at least in part, via a lipid kinase-dependent pathway. Phosphorylates specifically mammalian and plant S6 at 25 degrees C but not at 37 degrees C. Involved in translational up-regulation of ribo…
At2g05940	At2g05940	RPM1-induced protein kinase
At3g08970	ATERDJ3A	J domain protein ATERDJ3A
At3g12510	At3g12510	MADS-box family protein
At1g08050	At1g08050	C3HC4-type RING finger-containing protein
At3g20860	NEK5	NEK5:(NIMA-related kinase 5) Encodes a member of the NIMA-related serine/threonine kinases (Neks) that have been linked to cell-cycle regulation in fungi and mammals. Plant Neks might be involved in plant development processes.
At3g47480	At3g47480	putative calcium-binding protein CML47
At1g51890	At1g51890	probable LRR receptor-like protein kinase
At3g06490	MYB108	MYB108:(myb domain protein 108) putative transcription factor MYB108 (MYB108) mRNA,
At3g52400	SYP122	SYP122: (syntaxin of plants 122) syntaxin protein, involved in the negative regulation of defense pathways such as programmed cell death, salicylic acid signalling pathway, jasmonic acid signalling pathway
At4g12120	SEC1B	SEC1B: member of KEULE Gene Family
At5g52720	At5g52720	copper transport family protein
At3g05360	RLP30	receptor like protein 30
At5g45110	NPR3	NPR3:(NPR1-like protein 3) Encodes a paralog of NPR1. Involved in negative regulation of defense responses against bacterial and oomycete pathogens. npr3 mutants has elevated level of PR1 expression. Interacts with TGA2, TGA3, TGA5 and TGA6 in yeast two hybrid assays.
At4g22530	At4g22530	S-adenosyl-L-methionine-dependent methyltransferase domain-containing protei
At3g22910	At3g22910	putative calcium-transporting ATPase 13
At2g46240	BAG6	BAG6:(BCL-2-associated athanogene 6) A member of Arabidopsis BAG (Bcl-2-associated athanogene) proteins, plant homologs of mammalian regulators of apoptosis. Expression of BAG6 in leaves was strongly induced by heat stress. Knockout mutants exhibited enhanced susceptibility to fungal pathogen Botrytis cinerea. Plant BAG proteins are multi-functional and remarkably similar to their animal counterp…
At1g59730	TH7	thioredoxin H7
At4g04610	36982	36982:(APS reductase 1) Encodes a protein disulfide isomerase-like (PDIL) protein, a member of a multigene family within the thioredoxin (TRX) superfamily. This protein also belongs to the adenosine 5'-phosphosulfate reductase-like (APRL) group.
At3g59350	At3g59350	PTI1-like tyrosine-protein kinase 3
At4g23270	CRK19	CRK19:(cysteine-rich RLK (RECEPTOR-like protein kinase) 19) Encodes a cysteine-rich receptor-like protein kinase.
At5g39050	At5g39050	phenolic glucoside malonyltransferase 1
At1g54050	At1g54050	CIII heat shock protein 17.4
At1g71100	RSW10	ribose 5-phosphate isomerase A
At4g38540	At4g38540	FAD/NAD(P)-binding oxidoreductase family protein
At3g14840	At3g14840	leucine-rich repeat transmembrane protein kinase
At4g25390	At4g25390	receptor-like serine/threonine-protein kinase
At1g09575	At1g09575	hypothetical protein
At1g06840	At1g06840	probable LRR receptor-like serine/threonine-protein kinase
At2g16500	ADC1	ADC1:(arginine decarboxylase 1) encodes a arginine decarboxylase (ADC), a rate-limiting enzyme that catalyzes the first step of polyamine (PA) biosynthesis via ADC pathway in Arabidopsis thaliana. Arabidopsis genome has two ADC paralogs, ADC1 and ADC2. Double mutant analysis showed that ADC genes are essential for the production of PA, and are required for normal seed development. Promoter region…
At3g09350	Fes1A (Fes1A)	Fes1A: Encodes one of the Arabidopsis orthologs of the human Hsp70-binding protein 1 (HspBP-1) and yeast Fes1p: Fes1A (AT3G09350), Fes1B (AT3G53800), Fes1C (AT5G02150). Fes1A is cytosolic and associates with cytosolic Hsp70. Mutants showed increased heat-sensitive phenotype suggestion the involvement of Fes1A in acquired thermotolerance. Does not have nucleotide exchange factor activity in vitro.
At3g60540	At3g60540	Preprotein translocase Sec, Sec61-beta subunit protein
At5g18400	At5g18400	anamorsin homolog
At3g11840	PUB24	E3 ubiquitin-protein ligase PUB24
At5g45280	At5g45280	pectinacetylesterase family protein
At3g55430	At3g55430	O-Glycosyl hydrolases family 17 protein
At1g70140	FH8 (formin 8)	FH8: Encodes a group I formin. Binds to F-actin barbed ends. Has severing actin filaments activity. Binds profilin. Involved in the initiation and tip growth of root hairs through regulation of actin cytoskeleton.
At2g24860	At2g24860	DnaJ/Hsp40 cysteine-rich domain-containing protein
At2g30400	OFP2	OFP2:(ovate family protein 2) Symbols: ATOFP2, OFP2 | OFP2 (OVATE FAMILY PROTEIN 2) | chr2:12956561-12957554 FORWARD
At2g29480	GSTU2	GSTU2: (glutathione S-transferase tau 2) Encodes glutathione transferase belonging to the tau class of GSTs. Naming convention according to Wagner et al. (2002).
At2g27500	At2g27500	putative glucan endo-1,3-beta-glucosidase
At5g51830	At5g51830	pfkB-like carbohydrate kinase family protein
At5g37740	At5g37740	calcium-dependent lipid-binding domain-containing protein
At5g25450	At5g25450	cytochrome bd ubiquinol oxidase
At2g14750	APK	APK:(APS kinase) Encodes adenosine-5'-phosphosulfate kinase. Provides activated sulfate for sulfation of secondary metabolites, including the glucosinolates. Essential for pollen viability.
At3g22260	At3g22260	OTU-like cysteine protease family protein
At1g70170	MMP	MMP:(matrix metalloproteinase) mutant has Late flowering; Early senescence; Matrix Metalloproteinase
At5g01950	At5g01950	leucine-rich repeat protein kinase-like protein
At1g33110	At1g33110	MATE efflux family protein
At3g44630	At3g44630	TIR-NBS-LRR class disease resistance protein
At5g18150	At5g18150	Methyltransferase-related protein
At1g78860	At1g78860	curculin-like (mannose-binding) lectin family protein
At5g59540	At5g59540	oxidoreductase, 2OG-Fe(II) oxygenase family protein
At3g26980	MUB4	MUB4: (membrane-anchored ubiquitin-fold protein 4 precursor) Symbols: MUB4 | MUB4 (MEMBRANE-ANCHORED UBIQUITIN-FOLD PROTEIN 4 PRECURSOR) | chr3:9946166-9948040 REVERSE
At1g24150	FH4	FH4: (formin homologue 4) Encodes a group I formin. Localized to cell junctions. Polymerizes actin. Binds profilin.
At3g15060	RABA1g	RAB GTPase-like protein A1G
At1g16030	Hsp70b	heat shock protein 70B
At4g36030	ARO3	ARO3: (armadillo repeat only 3) Armadillo repeat protein. One of a family of four in Arabidopsis. Expressed in vegetative tissues, anthers and ovules.
At5g02490	Hsp70-2	Hsp70-2: heat shock cognate 70 kDa protein 2 (HSC70-2) (HSP70-2) | chr5:550035-552647 REVERSE
At2g16900	At2g16900	phospholipase-like protein (PEARLI 4) family
At5g55120	VTC5	VTC5:(VITAMIN C DEFECTIVE 5) Encodes a GDP-L-galactose phosphorylase, with similar biochemical properties as VTC2.
At5g48970	At5g48970	mitochondrial substrate carrier family protein
At4g18430	RABA1e	RABA1e:(RAB GTPase homolog A1E) Symbols: AtRABA1e | AtRABA1e (Arabidopsis Rab GTPase homolog A1e); GTP binding
At1g67920	At1g67920	hypothetical protein
At5g64300	GCH	GTP cyclohydrolase-2
At1g64610	At1g64610	WD40 domain-containing protein
At1g03495	At1g03495	coumaroyl-CoA:anthocyanidin 3-O-glucoside-6"-O-coumaroyltransferase 2
At1g48320	DHNAT1	DHNAT1: (DHNA-CoA thioesterase 1) thioesterase family protein
At3g10120	At3g10120	hypothetical protein
At1g22510	At1g22510	C3HC4-type RING finger protein
At5g24430	AtCRK4	CDPK-related kinase 4 (AtCRK4)
At4g22470	At4g22470	protease inhibitor/seed storage/lipid transfer protein (LTP) family protein
At5g43380	TOPP6	TOPP6: (type one serine/threonine protein phosphatase 6) encodes a type I serine/threonine protein phosphatase expressed in expressed in roots, rosettes and flowers.
At3g09830	At3g09830	protein kinase family protein
At3g26910	At3g26910	hydroxyproline-rich glycoprotein family protein
At1g59870	PEN3	PEN3:(PENETRATION 3) ATP binding cassette transporter. Localized to the plasma membrane in uninfected cells. In infected leaves, the protein concentrated at infection sites. Contributes to nonhost resistance to inappropriate pathogens that enter by direct penetration in a salicylic aciddependent manner. Required for mlo resistance. Has Cd transporter activity (Cd2+ extrusion pump) and contributes…
At5g60350	At5g60350	hypothetical protein
At4g30340	DGK7	DGK7:(diacylglycerol kinase 7) encodes a diacylglycerol kinase. Applying a specific diacylglycerol kinase inhibitor to the growth media resulted in reduced root elongation and plant growth. Gene is expressed throughout the plant but is strongest in flowers and young seedlings.
At5g59730	EXO70H7	exocyst subunit exo70 family protein H7
At1g21550	At1g21550	putative calcium-binding protein CML44
At4g37295	At4g37295	hypothetical protein
At5g01830	SAUR21	SAUR21: (SMALL AUXIN UP RNA 21) armadillo/beta-catenin repeat family protein / U-box domain-containing protein
At2g17480	MLO8	MLO-like protein 8
At5g46910	At5g46910	transcription factor jumonji (jmj) family protein / zinc finger (C5HC2 type) family protein
At5g37490	At5g37490	U-box domain-containing protein 21
At1g03220	At1g03220	aspartyl protease-like protein
At5g47230	ERF5	ERF5:(ethylene responsive element binding factor 5) encodes a member of the ERF (ethylene response factor) subfamily B-3 of ERF/AP2 transcription factor family (ATERF-5). The protein contains one AP2 domain. There are 18 members in this subfamily including ATERF-1, ATERF-2, AND ATERF-5.
At3g63440	CKX6	CKX6:(cytokinin oxidase/dehydrogenase 6) This gene used to be called AtCKX7. It encodes a protein whose sequence is similar to cytokinin oxidase/dehydrogenase, which catalyzes the degradation of cytokinins.
At2g40350	At2g40350	putative dehydration-responsive element-binding protein 2H
At4g18890	BEH3	BES1/BZR1-like protein 3
At2g39350	ABCG1	ABCG1:(ATP-binding cassette G1) ABC transporter family protein
At4g39890	RABH1c	RABH1c: (RAB GTPase homolog H1C) Symbols: AtRABH1c | AtRABH1c (Arabidopsis Rab GTPase homolog H1c); GTP binding / protein binding
At4g11350	At4g11350	hypothetical protein
At5g49910	cpHsc70-2	cpHsc70-2: (chloroplast heat shock protein 70-2) Stromal heat shock protein involved in protein import into chloroplast.
At1g70520	CRK2	cysteine-rich receptor-like protein kinase 2
At1g11050	At1g11050	protein kinase superfamily protein
At2g36770	At2g36770	UDP-glucosyl transferase 73C4
At4g22070	WRKY31	WRKY31: (WRKY DNA-binding protein 31) member of WRKY Transcription Factor; Group II-b
At5g05300	At5g05300	hypothetical protein
At5g02290	NAK	NAK:putative serine/threonine-protein kinase NAK: Encodes a candidate protein kinase NAK that is similar to the oncogenes met and abl.
At5g40540	At5g40540	protein kinase family protein
At1g78895
At5g10380	RING1	RING1: Encodes a RING finger domain protein with E3 ligase activity that is localized to the lipid rafts of the plasma membrane. Expression is increased in response to fungal pathogen. May be involved in regulation of programmed cell death by facilitating degredation of regulation of PDC activators.
At2g02220	PSKR1	phytosulfokin receptor 1
At5g63130	At5g63130	octicosapeptide/Phox/Bem1p domain-containing protein
At2g15390	FUT4	FUT4:(fucosyltransferase 4) Predicted fucosyltransferase, based on similarity to FUT1, but not functionally redundant with FUT1.
At5g13200	At5g13200	GRAM domain family protein
At5g39040	TAP2	ABC transporter B family member 27
At3g57280	At3g57280	transmembrane protein 14C
At2g40140	CZF1	CZF1: Symbols: CZF1, ZFAR1, SZF2, ATSZF2 | CZF1; transcription factor
At4g37640	ACA2	calcium-transporting ATPase 2
At1g37130	NIA2	NIA2:(nitrate reductase 2) Identified as a mutant resistant to chlorate. Encodes nitrate reductase structural gene. Involved in nitrate assimilation. Has nitrate reductase activity. Up-regulated by the fungus P. indica. Binds transcription factor At2g35940.
At1g61640	At1g61640	ABC1 domain-containing kinase
At2g40180	PP2C5	PP2C5:(phosphatase 2C5) Encodes PP2C5, a member of the PP2C family phosphatases. PP2C5 acts as a MAPK phosphatase that positively regulates seed germination, stomatal closure and ABA-inducible gene expression.
At2g15480	UGT73B5	UGT73B5:(UDP-glucosyl transferase 73B5) Symbols: UGT73B5 | UGT73B5 (UDP-glucosyl transferase 73B5); UDP-glucosyltransferase/ UDP-glycosyltransferase/ quercetin 3-O-glucosyltransferase/ transferase, transferring glycosyl groups FORWARD
At5g47960	RABA4C	RAB GTPase homolog A4C
At4g10390	At4g10390	probable receptor-like protein kinase
At2g23320	WRKY15	WRKY15:(WRKY DNA-binding protein 15) Encodes WRKY DNA-binding protein 15 (WRKY15).
At5g16970	AER	AER:(alkenal reductase) encodes a 2-alkenal reductase (EC 1.3.1.74), plays a key role in the detoxification of reactive carbonyls
At3g07370	CHIP	E3 ubiquitin-protein ligase CHIP
At3g06500	A/N-InvC	A/N-InvC: (alkaline/neutral invertase C) beta-fructofuranosidase, putative / invertase, putative / saccharase, putative / beta-fructosidase, putative
At4g12250	GAE5	UDP-D-glucuronate 4-epimerase 5
At3g43430	At3g43430	RING/U-box domain-containing protein
At3g57750	At3g57750	pseudokinase ZED1
At1g09970	LRR XI-23	LRR XI-23: RLK7 belongs to a leucine-rich repeat class of receptor-likekinase (LRR-RLKs). It is involved in the control of germination speed and the tolerance to oxidant stress.
At5g58430	EXO70B1	exocyst subunit exo70 family protein B1
At4g02200	At4g02200	protein dehydration-INDUCED 19-5
At4g01870	At4g01870	tolB-related protein
At5g63570	GSA1	GSA1:(glutamate-1-semialdehyde-2,1-aminomutase) Encodes a protein with homology to glutamate-1-semialdehyde 2,1-aminomutase catalyzing the conversion of glutamate-1-semialdehyde (GSA) into 5-amino levulinate. The expression of this gene was demonstrated to be light-induced.
At4g22640	At4g22640	bifunctional inhibitor/lipid-transfer protein/seed storage 2S albumin superfamily protein
At2g46590	DAG2, DOF AFFECTING GERMINATION 2
At2g30130	ASL5	LOB domain-containing protein 12
At2g34650	PID (PINOID)	PID: Encodes a protein serine/threonine kinase that may act as a positive regulator of cellular auxin efflux, as a a binary switch for PIN polarity, and as a negative regulator of auxin signaling. Recessive mutants exhibit similar phenotypes as pin-formed mutants in flowers and inflorescence but distinct phenotypes in cotyledons and leaves. Expressed in the vascular tissue proximal to root and sh…
At2g02860	SUT2	SUT2: (sucrose transporter 2)encodes a sucrose transporter in sieve elements and a number of sink tissues and cell types. Gene expression is induced by wounding.
At5g44070	CAD1	CAD1: (CADMIUM SENSITIVE 1) Phytochelatin synthase gene confers tolerance to cadmium ions. Catalyzes phytochelatin (PC) synthesis from glutathione (GSH) in the presence of Cd2+, Zn2+, Cu2+ and Fe3+, but not by Co2+ or Ni2+.
At5g22060	J2	chaperone protein dnaJ 2
At2g44790	UCC2	UCC2:(uclacyanin 2) Encodes a uclacyanin, a protein precursor that is closely related to precursors of stellacyanins and a blue copper protein from pea pods.
At3g50760	GATL2	putative galacturonosyltransferase-like 2
At5g65240	At5g65240	probable LRR receptor-like serine/threonine-protein kinase
At5g08240	At5g08240	hypothetical protein
At4g38940	AT4G38940	Galactose oxidase/kelch repeat superfamily protein
At2g48010	RFK3	RECEPTOR-LIKE KINASE IN IN FLOWERS 3, RKF3
At4g25030	AT4G25030	unknown protein
